# Supplementary material for: Octahedral oxide glass network in ambient pressure neodymium titanate
Source: Sci Rep. 2022 May 18;12:8258. doi: 10.1038/s41598-022-12342-x (PMC9117677; doi:10.1038/s41598-022-12342-x)
Supplement: Supplementary file 1 — Supplementary Information 1. [file 41598_2022_12342_MOESM1_ESM.txt]

# Q (inv. Angstrom)	S(Q)
2.999999999999999889e-02	-6.237099999999999866e-01
5.000000000000000278e-02	-6.237300000000000066e-01
7.000000000000000666e-02	-6.237599999999999811e-01
8.999999999999999667e-02	-6.238000000000000211e-01
1.100000000000000006e-01	-6.238399999999999501e-01
1.300000000000000044e-01	-6.239000000000000101e-01
1.499999999999999944e-01	-6.239599999999999591e-01
1.700000000000000122e-01	-6.240200000000000191e-01
1.900000000000000022e-01	-6.240799999999999681e-01
2.099999999999999922e-01	-6.241499999999999826e-01
2.300000000000000100e-01	-6.242299999999999516e-01
2.500000000000000000e-01	-6.243199999999999861e-01
2.700000000000000178e-01	-6.232999999999999652e-01
2.899999999999999800e-01	-6.156899999999999595e-01
3.099999999999999978e-01	-6.096099999999999852e-01
3.300000000000000155e-01	-6.200599999999999445e-01
3.499999999999999778e-01	-6.415899999999999936e-01
3.699999999999999956e-01	-6.246699999999999475e-01
3.900000000000000133e-01	-5.990499999999999714e-01
4.099999999999999756e-01	-6.152999999999999581e-01
4.299999999999999933e-01	-6.206399999999999695e-01
4.500000000000000111e-01	-6.309200000000000363e-01
4.699999999999999734e-01	-6.525199999999999889e-01
4.899999999999999911e-01	-6.700300000000000145e-01
5.100000000000000089e-01	-6.700500000000000345e-01
5.300000000000000266e-01	-6.567199999999999704e-01
5.500000000000000444e-01	-6.626600000000000268e-01
5.699999999999999512e-01	-6.668199999999999683e-01
5.899999999999999689e-01	-6.588600000000000012e-01
6.099999999999999867e-01	-6.544699999999999962e-01
6.300000000000000044e-01	-6.655100000000000460e-01
6.500000000000000222e-01	-6.768100000000000227e-01
6.700000000000000400e-01	-6.875700000000000145e-01
6.899999999999999467e-01	-6.985000000000000098e-01
7.099999999999999645e-01	-7.021800000000000264e-01
7.299999999999999822e-01	-6.879699999999999704e-01
7.500000000000000000e-01	-6.778699999999999726e-01
7.700000000000000178e-01	-6.833200000000000385e-01
7.900000000000000355e-01	-6.854700000000000237e-01
8.100000000000000533e-01	-6.887499999999999734e-01
8.299999999999999600e-01	-6.824700000000000211e-01
8.499999999999999778e-01	-6.722000000000000197e-01
8.699999999999999956e-01	-6.743000000000000105e-01
8.900000000000000133e-01	-6.792500000000000204e-01
9.100000000000000311e-01	-6.805499999999999883e-01
9.300000000000000488e-01	-6.739399999999999835e-01
9.499999999999999556e-01	-6.720599999999999907e-01
9.699999999999999734e-01	-6.762899999999999467e-01
9.899999999999999911e-01	-6.793599999999999639e-01
1.010000000000000009e+00	-6.885900000000000354e-01
1.030000000000000027e+00	-7.000300000000000411e-01
1.050000000000000044e+00	-7.059800000000000519e-01
1.070000000000000062e+00	-7.269999999999999796e-01
1.090000000000000080e+00	-7.495899999999999785e-01
1.110000000000000098e+00	-7.560900000000000398e-01
1.129999999999999893e+00	-7.658300000000000107e-01
1.149999999999999911e+00	-7.674999999999999600e-01
1.169999999999999929e+00	-7.725400000000000045e-01
1.189999999999999947e+00	-7.770200000000000440e-01
1.209999999999999964e+00	-7.654999999999999583e-01
1.229999999999999982e+00	-7.665499999999999536e-01
1.250000000000000000e+00	-7.871399999999999508e-01
1.270000000000000018e+00	-8.132300000000000084e-01
1.290000000000000036e+00	-8.264000000000000234e-01
1.310000000000000053e+00	-8.291300000000000336e-01
1.330000000000000071e+00	-8.222599999999999909e-01
1.350000000000000089e+00	-8.103099999999999747e-01
1.370000000000000107e+00	-8.269900000000000029e-01
1.389999999999999902e+00	-8.621299999999999519e-01
1.409999999999999920e+00	-8.795399999999999885e-01
1.429999999999999938e+00	-8.818399999999999572e-01
1.449999999999999956e+00	-8.798200000000000465e-01
1.469999999999999973e+00	-8.625899999999999679e-01
1.489999999999999991e+00	-8.473800000000000221e-01
1.510000000000000009e+00	-8.484300000000000175e-01
1.530000000000000027e+00	-8.558099999999999596e-01
1.550000000000000044e+00	-8.506000000000000227e-01
1.570000000000000062e+00	-8.368999999999999773e-01
1.590000000000000080e+00	-8.322100000000000053e-01
1.610000000000000098e+00	-8.179899999999999949e-01
1.629999999999999893e+00	-8.007699999999999818e-01
1.649999999999999911e+00	-7.983400000000000496e-01
1.669999999999999929e+00	-8.006999999999999673e-01
1.689999999999999947e+00	-7.842299999999999827e-01
1.709999999999999964e+00	-7.598000000000000309e-01
1.729999999999999982e+00	-7.463800000000000434e-01
1.750000000000000000e+00	-7.305599999999999872e-01
1.770000000000000018e+00	-7.093199999999999505e-01
1.790000000000000036e+00	-6.856600000000000472e-01
1.810000000000000053e+00	-6.692099999999999715e-01
1.830000000000000071e+00	-6.424199999999999910e-01
1.850000000000000089e+00	-6.091199999999999948e-01
1.870000000000000107e+00	-5.881600000000000161e-01
1.889999999999999902e+00	-5.676700000000000079e-01
1.909999999999999920e+00	-5.482500000000000151e-01
1.929999999999999938e+00	-5.264999999999999680e-01
1.949999999999999956e+00	-5.013999999999999568e-01
1.969999999999999973e+00	-4.708800000000000208e-01
1.989999999999999991e+00	-4.390700000000000158e-01
2.009999999999999787e+00	-4.153200000000000225e-01
2.029999999999999805e+00	-4.023399999999999754e-01
2.049999999999999822e+00	-4.053599999999999981e-01
2.069999999999999840e+00	-4.134900000000000242e-01
2.089999999999999858e+00	-4.349600000000000133e-01
2.109999999999999876e+00	-4.476499999999999924e-01
2.129999999999999893e+00	-4.428599999999999759e-01
2.149999999999999911e+00	-4.506499999999999950e-01
2.169999999999999929e+00	-4.750400000000000178e-01
2.189999999999999947e+00	-4.981900000000000217e-01
2.209999999999999964e+00	-5.140700000000000269e-01
2.229999999999999982e+00	-5.331900000000000528e-01
2.250000000000000000e+00	-5.543000000000000149e-01
2.270000000000000018e+00	-5.673099999999999810e-01
2.290000000000000036e+00	-5.759900000000000020e-01
2.310000000000000053e+00	-5.816599999999999548e-01
2.330000000000000071e+00	-5.870100000000000318e-01
2.350000000000000089e+00	-5.915599999999999747e-01
2.370000000000000107e+00	-5.826099999999999612e-01
2.390000000000000124e+00	-5.740199999999999747e-01
2.410000000000000142e+00	-5.584799999999999764e-01
2.430000000000000160e+00	-5.327699999999999658e-01
2.450000000000000178e+00	-4.910900000000000265e-01
2.470000000000000195e+00	-4.440799999999999748e-01
2.490000000000000213e+00	-4.040599999999999747e-01
2.509999999999999787e+00	-3.443100000000000049e-01
2.529999999999999805e+00	-2.706799999999999762e-01
2.549999999999999822e+00	-1.898600000000000010e-01
2.569999999999999840e+00	-1.136699999999999933e-01
2.589999999999999858e+00	-2.563700000000000007e-02
2.609999999999999876e+00	8.233600000000000640e-02
2.629999999999999893e+00	1.780700000000000061e-01
2.649999999999999911e+00	2.577200000000000046e-01
2.669999999999999929e+00	3.386399999999999966e-01
2.689999999999999947e+00	4.196400000000000130e-01
2.709999999999999964e+00	4.807600000000000207e-01
2.729999999999999982e+00	5.314900000000000180e-01
2.750000000000000000e+00	5.743500000000000272e-01
2.770000000000000018e+00	6.131600000000000383e-01
2.790000000000000036e+00	6.306599999999999984e-01
2.810000000000000053e+00	6.194600000000000106e-01
2.830000000000000071e+00	6.142600000000000282e-01
2.850000000000000089e+00	6.028499999999999970e-01
2.870000000000000107e+00	5.804099999999999815e-01
2.890000000000000124e+00	5.523700000000000276e-01
2.910000000000000142e+00	5.135600000000000165e-01
2.930000000000000160e+00	4.858500000000000041e-01
2.950000000000000178e+00	4.660400000000000098e-01
2.970000000000000195e+00	4.429500000000000104e-01
2.990000000000000213e+00	4.240300000000000180e-01
3.009999999999999787e+00	3.961000000000000076e-01
3.029999999999999805e+00	3.669100000000000139e-01
3.049999999999999822e+00	3.491600000000000259e-01
3.069999999999999840e+00	3.295600000000000196e-01
3.089999999999999858e+00	3.060899999999999732e-01
3.109999999999999876e+00	2.810500000000000220e-01
3.129999999999999893e+00	2.607900000000000218e-01
3.149999999999999911e+00	2.466899999999999926e-01
3.169999999999999929e+00	2.404600000000000071e-01
3.189999999999999947e+00	2.384199999999999930e-01
3.209999999999999964e+00	2.169000000000000095e-01
3.229999999999999982e+00	1.889800000000000091e-01
3.250000000000000000e+00	1.809600000000000097e-01
3.270000000000000018e+00	1.860799999999999954e-01
3.290000000000000036e+00	1.872399999999999898e-01
3.310000000000000053e+00	1.905499999999999972e-01
3.330000000000000071e+00	1.930499999999999994e-01
3.350000000000000089e+00	1.719299999999999995e-01
3.370000000000000107e+00	1.459100000000000119e-01
3.390000000000000124e+00	1.329799999999999871e-01
3.410000000000000142e+00	1.307000000000000106e-01
3.430000000000000160e+00	1.342099999999999960e-01
3.450000000000000178e+00	1.439600000000000046e-01
3.470000000000000195e+00	1.509800000000000031e-01
3.490000000000000213e+00	1.509399999999999908e-01
3.509999999999999787e+00	1.458599999999999897e-01
3.529999999999999805e+00	1.356700000000000128e-01
3.549999999999999822e+00	1.321199999999999875e-01
3.569999999999999840e+00	1.342299999999999882e-01
3.589999999999999858e+00	1.318100000000000105e-01
3.609999999999999876e+00	1.281799999999999884e-01
3.629999999999999893e+00	1.299800000000000122e-01
3.649999999999999911e+00	1.328900000000000081e-01
3.669999999999999929e+00	1.265799999999999981e-01
3.689999999999999947e+00	1.104500000000000065e-01
3.709999999999999964e+00	1.035500000000000032e-01
3.729999999999999982e+00	1.127999999999999975e-01
3.750000000000000000e+00	1.198899999999999966e-01
3.770000000000000018e+00	1.158099999999999963e-01
3.790000000000000036e+00	1.029299999999999937e-01
3.810000000000000053e+00	8.584100000000000064e-02
3.830000000000000071e+00	8.204500000000000681e-02
3.850000000000000089e+00	7.933300000000000074e-02
3.870000000000000107e+00	5.988600000000000173e-02
3.890000000000000124e+00	4.937699999999999728e-02
3.910000000000000142e+00	3.913200000000000012e-02
3.930000000000000160e+00	2.280700000000000088e-02
3.950000000000000178e+00	1.400000000000000029e-02
3.970000000000000195e+00	5.340100000000000402e-03
3.990000000000000213e+00	1.521199999999999896e-03
4.009999999999999787e+00	-5.392599999999999998e-03
4.030000000000000249e+00	-1.320200000000000019e-02
4.049999999999999822e+00	-1.571200000000000027e-02
4.070000000000000284e+00	-2.969799999999999870e-02
4.089999999999999858e+00	-4.618599999999999789e-02
4.110000000000000320e+00	-5.179600000000000176e-02
4.129999999999999893e+00	-5.267700000000000160e-02
4.150000000000000355e+00	-6.038099999999999717e-02
4.169999999999999929e+00	-7.832400000000000473e-02
4.190000000000000391e+00	-8.968399999999999983e-02
4.209999999999999964e+00	-9.297800000000000509e-02
4.230000000000000426e+00	-9.461100000000000065e-02
4.250000000000000000e+00	-9.183199999999999696e-02
4.269999999999999574e+00	-8.937900000000000011e-02
4.290000000000000036e+00	-9.054399999999999948e-02
4.309999999999999609e+00	-9.572600000000000553e-02
4.330000000000000071e+00	-1.019899999999999973e-01
4.349999999999999645e+00	-1.066000000000000003e-01
4.370000000000000107e+00	-1.057799999999999990e-01
4.389999999999999680e+00	-1.035900000000000015e-01
4.410000000000000142e+00	-1.049599999999999977e-01
4.429999999999999716e+00	-1.075799999999999951e-01
4.450000000000000178e+00	-1.045699999999999963e-01
4.469999999999999751e+00	-1.022499999999999937e-01
4.490000000000000213e+00	-1.044999999999999957e-01
4.509999999999999787e+00	-1.030100000000000043e-01
4.530000000000000249e+00	-9.910299999999999665e-02
4.549999999999999822e+00	-9.077999999999999958e-02
4.570000000000000284e+00	-8.274399999999999811e-02
4.589999999999999858e+00	-7.617999999999999772e-02
4.610000000000000320e+00	-7.389300000000000035e-02
4.629999999999999893e+00	-7.328600000000000392e-02
4.650000000000000355e+00	-6.729999999999999871e-02
4.669999999999999929e+00	-6.147500000000000187e-02
4.690000000000000391e+00	-5.585400000000000087e-02
4.709999999999999964e+00	-4.679400000000000226e-02
4.730000000000000426e+00	-4.132700000000000262e-02
4.750000000000000000e+00	-3.145400000000000279e-02
4.769999999999999574e+00	-1.997200000000000017e-02
4.790000000000000036e+00	-1.575700000000000017e-02
4.809999999999999609e+00	-8.977600000000000510e-03
4.830000000000000071e+00	-6.118099999999999580e-04
4.849999999999999645e+00	8.279200000000000448e-03
4.870000000000000107e+00	1.722600000000000173e-02
4.889999999999999680e+00	2.272100000000000161e-02
4.910000000000000142e+00	2.883799999999999905e-02
4.929999999999999716e+00	3.653700000000000003e-02
4.950000000000000178e+00	4.293600000000000194e-02
4.969999999999999751e+00	4.970299999999999718e-02
4.990000000000000213e+00	5.140600000000000031e-02
5.009999999999999787e+00	5.229299999999999921e-02
5.030000000000000249e+00	5.975699999999999762e-02
5.049999999999999822e+00	6.662400000000000266e-02
5.070000000000000284e+00	7.086099999999999344e-02
5.089999999999999858e+00	7.339700000000000391e-02
5.110000000000000320e+00	7.591000000000000525e-02
5.129999999999999893e+00	7.915400000000000214e-02
5.150000000000000355e+00	7.879200000000000093e-02
5.169999999999999929e+00	7.943000000000000060e-02
5.190000000000000391e+00	7.481100000000000250e-02
5.209999999999999964e+00	7.159699999999999398e-02
5.230000000000000426e+00	6.970899999999999319e-02
5.250000000000000000e+00	6.729799999999999671e-02
5.269999999999999574e+00	6.368100000000000149e-02
5.290000000000000036e+00	5.250900000000000012e-02
5.309999999999999609e+00	4.878099999999999797e-02
5.330000000000000071e+00	4.613600000000000340e-02
5.349999999999999645e+00	4.287699999999999845e-02
5.370000000000000107e+00	4.238800000000000207e-02
5.389999999999999680e+00	3.408200000000000118e-02
5.410000000000000142e+00	2.278900000000000023e-02
5.429999999999999716e+00	1.468700000000000040e-02
5.450000000000000178e+00	6.964399999999999931e-03
5.469999999999999751e+00	2.713600000000000040e-03
5.490000000000000213e+00	1.674900000000000000e-03
5.509999999999999787e+00	-4.545800000000000014e-03
5.530000000000000249e+00	-1.739100000000000021e-02
5.549999999999999822e+00	-2.717500000000000124e-02
5.570000000000000284e+00	-3.560300000000000270e-02
5.589999999999999858e+00	-4.417900000000000299e-02
5.610000000000000320e+00	-4.845700000000000007e-02
5.629999999999999893e+00	-5.333100000000000340e-02
5.650000000000000355e+00	-5.841199999999999865e-02
5.669999999999999929e+00	-6.236300000000000177e-02
5.690000000000000391e+00	-6.402800000000000158e-02
5.709999999999999964e+00	-6.692800000000000138e-02
5.730000000000000426e+00	-7.861999999999999544e-02
5.750000000000000000e+00	-8.569100000000000328e-02
5.769999999999999574e+00	-8.321699999999999930e-02
5.790000000000000036e+00	-8.405600000000000571e-02
5.809999999999999609e+00	-8.735400000000000109e-02
5.830000000000000071e+00	-8.981200000000000294e-02
5.849999999999999645e+00	-9.041000000000000425e-02
5.870000000000000107e+00	-9.314999999999999669e-02
5.889999999999999680e+00	-1.035699999999999954e-01
5.910000000000000142e+00	-1.159599999999999936e-01
5.929999999999999716e+00	-1.169100000000000000e-01
5.950000000000000178e+00	-1.173700000000000021e-01
5.969999999999999751e+00	-1.188199999999999951e-01
5.990000000000000213e+00	-1.186900000000000038e-01
6.009999999999999787e+00	-1.233199999999999991e-01
6.030000000000000249e+00	-1.288300000000000001e-01
6.049999999999999822e+00	-1.279500000000000082e-01
6.070000000000000284e+00	-1.194299999999999945e-01
6.089999999999999858e+00	-1.181799999999999934e-01
6.110000000000000320e+00	-1.231099999999999972e-01
6.129999999999999893e+00	-1.249600000000000016e-01
6.150000000000000355e+00	-1.274700000000000000e-01
6.169999999999999929e+00	-1.285399999999999876e-01
6.190000000000000391e+00	-1.296200000000000130e-01
6.209999999999999964e+00	-1.296299999999999952e-01
6.230000000000000426e+00	-1.264800000000000091e-01
6.250000000000000000e+00	-1.274399999999999977e-01
6.269999999999999574e+00	-1.292200000000000015e-01
6.290000000000000036e+00	-1.289099999999999968e-01
6.309999999999999609e+00	-1.281100000000000017e-01
6.330000000000000071e+00	-1.293700000000000128e-01
6.349999999999999645e+00	-1.220699999999999980e-01
6.370000000000000107e+00	-1.134799999999999975e-01
6.389999999999999680e+00	-1.065099999999999936e-01
6.410000000000000142e+00	-9.907699999999999840e-02
6.429999999999999716e+00	-9.254500000000000226e-02
6.450000000000000178e+00	-8.958399999999999697e-02
6.469999999999999751e+00	-9.008499999999999841e-02
6.490000000000000213e+00	-8.486000000000000487e-02
6.509999999999999787e+00	-8.242099999999999427e-02
6.530000000000000249e+00	-7.610500000000000598e-02
6.549999999999999822e+00	-6.401400000000000146e-02
6.570000000000000284e+00	-5.744400000000000200e-02
6.589999999999999858e+00	-5.559499999999999859e-02
6.610000000000000320e+00	-5.418099999999999999e-02
6.629999999999999893e+00	-4.654099999999999904e-02
6.650000000000000355e+00	-3.456499999999999850e-02
6.669999999999999929e+00	-3.070399999999999865e-02
6.690000000000000391e+00	-3.036700000000000163e-02
6.709999999999999964e+00	-2.122100000000000028e-02
6.730000000000000426e+00	-1.584599999999999898e-02
6.750000000000000000e+00	-1.453100000000000051e-02
6.769999999999999574e+00	-4.085100000000000363e-03
6.790000000000000036e+00	9.762099999999999250e-03
6.809999999999999609e+00	2.169899999999999954e-02
6.830000000000000071e+00	2.672400000000000123e-02
6.849999999999999645e+00	3.400100000000000344e-02
6.870000000000000107e+00	4.691300000000000331e-02
6.889999999999999680e+00	5.488099999999999923e-02
6.910000000000000142e+00	5.825099999999999723e-02
6.929999999999999716e+00	6.752099999999999769e-02
6.950000000000000178e+00	8.114200000000000579e-02
6.969999999999999751e+00	9.075199999999999934e-02
6.990000000000000213e+00	9.764000000000000457e-02
7.009999999999999787e+00	1.052899999999999947e-01
7.030000000000000249e+00	1.099799999999999944e-01
7.049999999999999822e+00	1.113299999999999984e-01
7.070000000000000284e+00	1.164099999999999996e-01
7.089999999999999858e+00	1.229800000000000060e-01
7.110000000000000320e+00	1.257000000000000062e-01
7.129999999999999893e+00	1.280100000000000127e-01
7.150000000000000355e+00	1.375699999999999978e-01
7.169999999999999929e+00	1.453000000000000125e-01
7.190000000000000391e+00	1.491999999999999993e-01
7.209999999999999964e+00	1.544999999999999984e-01
7.230000000000000426e+00	1.532100000000000128e-01
7.250000000000000000e+00	1.538499999999999868e-01
7.269999999999999574e+00	1.567600000000000104e-01
7.290000000000000036e+00	1.533700000000000063e-01
7.309999999999999609e+00	1.508400000000000019e-01
7.330000000000000071e+00	1.510799999999999921e-01
7.349999999999999645e+00	1.543599999999999972e-01
7.370000000000000107e+00	1.510900000000000021e-01
7.389999999999999680e+00	1.396300000000000041e-01
7.410000000000000142e+00	1.368900000000000117e-01
7.429999999999999716e+00	1.385500000000000065e-01
7.450000000000000178e+00	1.328799999999999981e-01
7.469999999999999751e+00	1.203400000000000025e-01
7.490000000000000213e+00	1.131700000000000067e-01
7.509999999999999787e+00	1.203100000000000003e-01
7.530000000000000249e+00	1.252699999999999925e-01
7.549999999999999822e+00	1.174999999999999933e-01
7.570000000000000284e+00	1.055200000000000027e-01
7.589999999999999858e+00	1.047300000000000036e-01
7.610000000000000320e+00	1.055399999999999949e-01
7.629999999999999893e+00	9.469199999999999839e-02
7.650000000000000355e+00	8.385700000000000098e-02
7.669999999999999929e+00	8.010799999999999865e-02
7.690000000000000391e+00	7.570599999999999552e-02
7.709999999999999964e+00	7.407999999999999308e-02
7.730000000000000426e+00	7.498699999999999810e-02
7.750000000000000000e+00	6.874299999999999855e-02
7.769999999999999574e+00	6.410699999999999732e-02
7.790000000000000036e+00	6.049800000000000316e-02
7.809999999999999609e+00	5.124800000000000189e-02
7.830000000000000071e+00	4.784000000000000058e-02
7.849999999999999645e+00	4.768200000000000216e-02
7.870000000000000107e+00	4.044999999999999984e-02
7.889999999999999680e+00	3.852900000000000075e-02
7.910000000000000142e+00	4.084200000000000330e-02
7.929999999999999716e+00	3.762700000000000072e-02
7.950000000000000178e+00	3.496300000000000102e-02
7.969999999999999751e+00	3.562200000000000089e-02
7.990000000000000213e+00	3.488999999999999740e-02
8.009999999999999787e+00	2.615900000000000170e-02
8.029999999999999361e+00	1.869799999999999934e-02
8.050000000000000711e+00	1.658899999999999958e-02
8.070000000000000284e+00	1.803000000000000089e-02
8.089999999999999858e+00	1.507700000000000012e-02
8.109999999999999432e+00	4.412799999999999709e-03
8.130000000000000782e+00	-3.152100000000000127e-03
8.150000000000000355e+00	-1.025700000000000049e-02
8.169999999999999929e+00	-1.374399999999999927e-02
8.189999999999999503e+00	-1.580300000000000107e-02
8.210000000000000853e+00	-1.465999999999999942e-02
8.230000000000000426e+00	-1.012700000000000058e-02
8.250000000000000000e+00	-1.351399999999999997e-02
8.269999999999999574e+00	-2.251999999999999835e-02
8.289999999999999147e+00	-2.560000000000000123e-02
8.310000000000000497e+00	-2.869599999999999929e-02
8.330000000000000071e+00	-3.398199999999999832e-02
8.349999999999999645e+00	-2.892199999999999979e-02
8.369999999999999218e+00	-2.464300000000000171e-02
8.390000000000000568e+00	-3.028399999999999842e-02
8.410000000000000142e+00	-3.951500000000000151e-02
8.429999999999999716e+00	-4.842199999999999976e-02
8.449999999999999289e+00	-4.759000000000000036e-02
8.470000000000000639e+00	-4.149699999999999916e-02
8.490000000000000213e+00	-3.957299999999999707e-02
8.509999999999999787e+00	-3.996500000000000052e-02
8.529999999999999361e+00	-4.091800000000000298e-02
8.550000000000000711e+00	-4.888399999999999690e-02
8.570000000000000284e+00	-5.596099999999999686e-02
8.589999999999999858e+00	-5.769500000000000323e-02
8.609999999999999432e+00	-6.129799999999999832e-02
8.630000000000000782e+00	-6.619400000000000284e-02
8.650000000000000355e+00	-6.695900000000000463e-02
8.669999999999999929e+00	-6.352299999999999613e-02
8.689999999999999503e+00	-5.992200000000000304e-02
8.710000000000000853e+00	-5.958700000000000108e-02
8.730000000000000426e+00	-6.332599999999999341e-02
8.750000000000000000e+00	-6.730999999999999484e-02
8.769999999999999574e+00	-6.977300000000000169e-02
8.789999999999999147e+00	-6.738500000000000045e-02
8.810000000000000497e+00	-7.080000000000000182e-02
8.830000000000000071e+00	-7.447299999999999753e-02
8.849999999999999645e+00	-7.141500000000000625e-02
8.869999999999999218e+00	-6.726899999999999546e-02
8.890000000000000568e+00	-6.611400000000000610e-02
8.910000000000000142e+00	-6.915899999999999825e-02
8.929999999999999716e+00	-6.809800000000000575e-02
8.949999999999999289e+00	-7.029799999999999938e-02
8.970000000000000639e+00	-7.398599999999999621e-02
8.990000000000000213e+00	-6.890400000000000691e-02
9.009999999999999787e+00	-6.845099999999999796e-02
9.029999999999999361e+00	-6.974400000000000044e-02
9.050000000000000711e+00	-6.920700000000000462e-02
9.070000000000000284e+00	-7.111099999999999366e-02
9.089999999999999858e+00	-6.869500000000000606e-02
9.109999999999999432e+00	-6.829599999999999560e-02
9.130000000000000782e+00	-6.235399999999999970e-02
9.150000000000000355e+00	-5.680099999999999733e-02
9.169999999999999929e+00	-6.384499999999999897e-02
9.189999999999999503e+00	-7.297800000000000120e-02
9.210000000000000853e+00	-7.600200000000000011e-02
9.230000000000000426e+00	-6.924700000000000299e-02
9.250000000000000000e+00	-6.632000000000000395e-02
9.269999999999999574e+00	-6.521000000000000407e-02
9.289999999999999147e+00	-6.261200000000000099e-02
9.310000000000000497e+00	-5.944100000000000078e-02
9.330000000000000071e+00	-5.789099999999999802e-02
9.349999999999999645e+00	-6.158099999999999685e-02
9.369999999999999218e+00	-6.488099999999999423e-02
9.390000000000000568e+00	-6.498199999999999810e-02
9.410000000000000142e+00	-5.700800000000000312e-02
9.429999999999999716e+00	-4.906699999999999950e-02
9.449999999999999289e+00	-4.800800000000000206e-02
9.470000000000000639e+00	-4.291099999999999776e-02
9.490000000000000213e+00	-3.605699999999999877e-02
9.509999999999999787e+00	-3.701000000000000123e-02
9.529999999999999361e+00	-3.782900000000000151e-02
9.550000000000000711e+00	-3.106300000000000033e-02
9.570000000000000284e+00	-2.931299999999999878e-02
9.589999999999999858e+00	-3.406300000000000300e-02
9.609999999999999432e+00	-3.545700000000000240e-02
9.630000000000000782e+00	-2.812800000000000022e-02
9.650000000000000355e+00	-2.694500000000000020e-02
9.669999999999999929e+00	-2.945199999999999901e-02
9.689999999999999503e+00	-1.523399999999999928e-02
9.710000000000000853e+00	-5.834599999999999682e-03
9.730000000000000426e+00	-4.724700000000000080e-03
9.750000000000000000e+00	-1.144000000000000052e-03
9.769999999999999574e+00	-1.927099999999999950e-03
9.789999999999999147e+00	-4.021399999999999628e-03
9.810000000000000497e+00	-2.887799999999999829e-03
9.830000000000000071e+00	1.877900000000000055e-03
9.849999999999999645e+00	1.102599999999999934e-02
9.869999999999999218e+00	1.025200000000000070e-02
9.890000000000000568e+00	5.667600000000000285e-04
9.910000000000000142e+00	1.491799999999999940e-03
9.929999999999999716e+00	6.012499999999999616e-03
9.949999999999999289e+00	1.412799999999999993e-02
9.970000000000000639e+00	2.795299999999999868e-02
9.990000000000000213e+00	3.151899999999999841e-02
1.000999999999999979e+01	2.696199999999999986e-02
1.002999999999999936e+01	3.066599999999999882e-02
1.005000000000000071e+01	3.298299999999999843e-02
1.007000000000000028e+01	3.360699999999999799e-02
1.008999999999999986e+01	3.610499999999999821e-02
1.010999999999999943e+01	3.795199999999999962e-02
1.013000000000000078e+01	4.269799999999999984e-02
1.015000000000000036e+01	3.858999999999999930e-02
1.016999999999999993e+01	3.463100000000000206e-02
1.018999999999999950e+01	3.364799999999999736e-02
1.021000000000000085e+01	3.812200000000000311e-02
1.023000000000000043e+01	4.554699999999999721e-02
1.025000000000000000e+01	4.037799999999999723e-02
1.026999999999999957e+01	2.872999999999999859e-02
1.028999999999999915e+01	2.981599999999999875e-02
1.031000000000000050e+01	4.671299999999999758e-02
1.033000000000000007e+01	4.948400000000000021e-02
1.034999999999999964e+01	3.865099999999999786e-02
1.036999999999999922e+01	3.114000000000000101e-02
1.039000000000000057e+01	2.733999999999999972e-02
1.041000000000000014e+01	2.833099999999999855e-02
1.042999999999999972e+01	3.242400000000000143e-02
1.044999999999999929e+01	4.531600000000000211e-02
1.047000000000000064e+01	5.142700000000000049e-02
1.049000000000000021e+01	4.447099999999999664e-02
1.050999999999999979e+01	4.221599999999999658e-02
1.052999999999999936e+01	4.500900000000000040e-02
1.055000000000000071e+01	4.147800000000000098e-02
1.057000000000000028e+01	4.358100000000000168e-02
1.058999999999999986e+01	5.012500000000000289e-02
1.060999999999999943e+01	4.259899999999999798e-02
1.063000000000000078e+01	3.423299999999999954e-02
1.065000000000000036e+01	4.033500000000000280e-02
1.066999999999999993e+01	4.403699999999999976e-02
1.068999999999999950e+01	4.172300000000000314e-02
1.071000000000000085e+01	4.428399999999999698e-02
1.073000000000000043e+01	4.497899999999999815e-02
1.075000000000000000e+01	3.983199999999999935e-02
1.076999999999999957e+01	3.531700000000000117e-02
1.078999999999999915e+01	3.959700000000000025e-02
1.081000000000000050e+01	4.542199999999999710e-02
1.083000000000000007e+01	5.058100000000000096e-02
1.084999999999999964e+01	5.762300000000000061e-02
1.086999999999999922e+01	5.098300000000000054e-02
1.089000000000000057e+01	4.268199999999999772e-02
1.091000000000000014e+01	4.133499999999999674e-02
1.092999999999999972e+01	4.307300000000000018e-02
1.094999999999999929e+01	5.021300000000000069e-02
1.097000000000000064e+01	4.727599999999999858e-02
1.099000000000000021e+01	3.859100000000000030e-02
1.100999999999999979e+01	3.199099999999999860e-02
1.102999999999999936e+01	3.921800000000000286e-02
1.105000000000000071e+01	3.848599999999999938e-02
1.107000000000000028e+01	3.212700000000000278e-02
1.108999999999999986e+01	3.335500000000000270e-02
1.110999999999999943e+01	2.585000000000000145e-02
1.113000000000000078e+01	2.803599999999999842e-02
1.115000000000000036e+01	2.951399999999999857e-02
1.116999999999999993e+01	2.419100000000000070e-02
1.118999999999999950e+01	1.753599999999999950e-02
1.121000000000000085e+01	1.057699999999999960e-02
1.123000000000000043e+01	1.771999999999999964e-02
1.125000000000000000e+01	2.417100000000000151e-02
1.126999999999999957e+01	2.268999999999999836e-02
1.128999999999999915e+01	2.244000000000000161e-02
1.131000000000000050e+01	2.178099999999999828e-02
1.133000000000000007e+01	2.498999999999999833e-02
1.134999999999999964e+01	2.594199999999999978e-02
1.136999999999999922e+01	2.713600000000000040e-02
1.139000000000000057e+01	3.171000000000000207e-02
1.141000000000000014e+01	3.052900000000000058e-02
1.142999999999999972e+01	2.116499999999999979e-02
1.144999999999999929e+01	9.081699999999999842e-03
1.147000000000000064e+01	1.011399999999999973e-02
1.149000000000000021e+01	1.481000000000000025e-02
1.150999999999999979e+01	6.083700000000000045e-03
1.152999999999999936e+01	-1.217699999999999946e-03
1.155000000000000071e+01	4.678800000000000320e-03
1.157000000000000028e+01	1.046399999999999934e-02
1.158999999999999986e+01	1.127300000000000003e-02
1.160999999999999943e+01	1.361599999999999963e-02
1.163000000000000078e+01	1.297700000000000069e-02
1.165000000000000036e+01	9.929500000000000826e-03
1.166999999999999993e+01	9.686500000000000665e-03
1.168999999999999950e+01	3.655199999999999942e-03
1.171000000000000085e+01	-6.831900000000000125e-03
1.173000000000000043e+01	-7.784000000000000120e-03
1.175000000000000000e+01	-6.146200000000000101e-03
1.176999999999999957e+01	-6.270200000000000079e-03
1.178999999999999915e+01	-9.395799999999999291e-03
1.181000000000000050e+01	-1.417799999999999963e-02
1.183000000000000007e+01	-1.896799999999999875e-02
1.184999999999999964e+01	-2.361200000000000104e-02
1.186999999999999922e+01	-1.633099999999999830e-02
1.189000000000000057e+01	-1.068299999999999979e-02
1.191000000000000014e+01	-1.779800000000000132e-02
1.192999999999999972e+01	-2.517600000000000046e-02
1.194999999999999929e+01	-3.182700000000000112e-02
1.197000000000000064e+01	-3.321600000000000247e-02
1.199000000000000021e+01	-3.013899999999999912e-02
1.200999999999999979e+01	-3.019399999999999862e-02
1.202999999999999936e+01	-3.475400000000000017e-02
1.205000000000000071e+01	-3.218900000000000233e-02
1.207000000000000028e+01	-2.426299999999999985e-02
1.208999999999999986e+01	-3.266100000000000253e-02
1.210999999999999943e+01	-4.959100000000000313e-02
1.213000000000000078e+01	-4.805299999999999849e-02
1.215000000000000036e+01	-2.946100000000000108e-02
1.216999999999999993e+01	-2.474000000000000157e-02
1.218999999999999950e+01	-3.038300000000000028e-02
1.221000000000000085e+01	-3.509999999999999926e-02
1.223000000000000043e+01	-4.336899999999999783e-02
1.225000000000000000e+01	-4.594700000000000173e-02
1.226999999999999957e+01	-4.358000000000000068e-02
1.228999999999999915e+01	-4.359099999999999780e-02
1.231000000000000050e+01	-4.352099999999999719e-02
1.233000000000000007e+01	-3.975499999999999867e-02
1.234999999999999964e+01	-4.006699999999999845e-02
1.236999999999999922e+01	-4.555599999999999927e-02
1.239000000000000057e+01	-4.805500000000000049e-02
1.241000000000000014e+01	-5.301000000000000156e-02
1.242999999999999972e+01	-5.218099999999999822e-02
1.244999999999999929e+01	-4.657300000000000328e-02
1.247000000000000064e+01	-4.894899999999999946e-02
1.249000000000000021e+01	-4.706899999999999973e-02
1.250999999999999979e+01	-3.844000000000000195e-02
1.252999999999999936e+01	-3.213799999999999990e-02
1.255000000000000071e+01	-4.037600000000000217e-02
1.257000000000000028e+01	-5.049800000000000122e-02
1.258999999999999986e+01	-4.529899999999999899e-02
1.260999999999999943e+01	-3.428799999999999903e-02
1.263000000000000078e+01	-3.077799999999999980e-02
1.265000000000000036e+01	-3.337099999999999789e-02
1.266999999999999993e+01	-2.980500000000000163e-02
1.268999999999999950e+01	-2.450000000000000094e-02
1.271000000000000085e+01	-2.486999999999999975e-02
1.273000000000000043e+01	-3.160400000000000015e-02
1.275000000000000000e+01	-3.039199999999999888e-02
1.276999999999999957e+01	-1.524999999999999967e-02
1.278999999999999915e+01	-7.616699999999999686e-03
1.281000000000000050e+01	-1.253499999999999927e-02
1.283000000000000007e+01	-2.726100000000000051e-02
1.284999999999999964e+01	-3.616899999999999976e-02
1.286999999999999922e+01	-2.762999999999999831e-02
1.289000000000000057e+01	-1.873899999999999871e-02
1.291000000000000014e+01	-1.608800000000000160e-02
1.292999999999999972e+01	-1.630200000000000052e-02
1.294999999999999929e+01	-1.381199999999999962e-02
1.297000000000000064e+01	-1.549299999999999983e-02
1.299000000000000021e+01	-1.731999999999999859e-02
1.300999999999999979e+01	-1.706299999999999831e-02
1.302999999999999936e+01	-1.689900000000000083e-02
1.305000000000000071e+01	-3.682700000000000123e-03
1.307000000000000028e+01	9.549300000000000149e-03
1.308999999999999986e+01	3.114599999999999921e-03
1.310999999999999943e+01	-6.818199999999999955e-03
1.313000000000000078e+01	-5.613800000000000387e-03
1.315000000000000036e+01	2.767100000000000202e-03
1.316999999999999993e+01	1.125400000000000011e-02
1.318999999999999950e+01	5.304099999999999961e-03
1.321000000000000085e+01	5.097199999999999648e-03
1.323000000000000043e+01	1.275500000000000071e-02
1.325000000000000000e+01	3.468000000000000162e-03
1.326999999999999957e+01	-5.063299999999999745e-03
1.328999999999999915e+01	-7.670599999999999641e-04
1.331000000000000050e+01	1.512200000000000003e-02
1.333000000000000007e+01	3.005299999999999985e-02
1.334999999999999964e+01	2.613700000000000051e-02
1.336999999999999922e+01	1.796199999999999880e-02
1.339000000000000057e+01	1.214299999999999928e-02
1.341000000000000014e+01	1.109199999999999943e-02
1.342999999999999972e+01	1.593299999999999925e-02
1.344999999999999929e+01	1.018799999999999914e-02
1.347000000000000064e+01	4.412600000000000029e-03
1.349000000000000021e+01	5.410299999999999832e-03
1.350999999999999979e+01	4.491700000000000380e-03
1.352999999999999936e+01	1.366900000000000059e-02
1.355000000000000071e+01	3.203500000000000097e-02
1.357000000000000028e+01	3.733800000000000313e-02
1.358999999999999986e+01	3.220300000000000246e-02
1.360999999999999943e+01	2.672499999999999876e-02
1.363000000000000078e+01	1.965300000000000033e-02
1.365000000000000036e+01	1.707699999999999843e-02
1.366999999999999993e+01	2.037699999999999928e-02
1.368999999999999950e+01	1.407899999999999950e-02
1.371000000000000085e+01	5.481999999999999894e-03
1.373000000000000043e+01	1.164399999999999984e-02
1.375000000000000000e+01	2.071599999999999830e-02
1.376999999999999957e+01	2.093400000000000122e-02
1.378999999999999915e+01	1.446899999999999922e-02
1.381000000000000050e+01	1.416000000000000071e-02
1.383000000000000007e+01	7.269600000000000194e-03
1.384999999999999964e+01	8.080500000000000443e-04
1.386999999999999922e+01	4.853900000000000402e-03
1.389000000000000057e+01	7.136100000000000255e-03
1.391000000000000014e+01	1.170700000000000039e-02
1.392999999999999972e+01	1.001900000000000013e-02
1.394999999999999929e+01	5.429299999999999751e-03
1.397000000000000064e+01	1.420399999999999961e-02
1.399000000000000021e+01	2.466399999999999842e-02
1.400999999999999979e+01	2.518199999999999952e-02
1.402999999999999936e+01	1.681900000000000062e-02
1.405000000000000071e+01	7.232599999999999620e-03
1.407000000000000028e+01	3.266699999999999986e-03
1.408999999999999986e+01	1.404499999999999933e-03
1.410999999999999943e+01	6.297399999999999873e-03
1.413000000000000078e+01	1.898199999999999887e-02
1.415000000000000036e+01	1.952699999999999922e-02
1.416999999999999993e+01	1.293200000000000079e-02
1.418999999999999950e+01	9.706799999999999803e-03
1.421000000000000085e+01	8.772300000000000236e-03
1.423000000000000043e+01	1.602900000000000158e-02
1.425000000000000000e+01	1.737299999999999955e-02
1.426999999999999957e+01	9.421799999999999273e-03
1.428999999999999915e+01	4.355600000000000270e-03
1.431000000000000050e+01	-3.535299999999999901e-03
1.433000000000000007e+01	-3.159299999999999869e-03
1.434999999999999964e+01	1.359600000000000045e-02
1.436999999999999922e+01	1.481700000000000031e-02
1.439000000000000057e+01	6.355099999999999812e-03
1.441000000000000014e+01	7.736299999999999774e-03
1.442999999999999972e+01	3.834800000000000188e-03
1.444999999999999929e+01	-3.153500000000000053e-03
1.447000000000000064e+01	-8.372700000000000281e-03
1.449000000000000021e+01	-1.274199999999999985e-02
1.450999999999999979e+01	-8.748000000000000567e-03
1.452999999999999936e+01	-2.089099999999999985e-03
1.455000000000000071e+01	2.502900000000000041e-05
1.457000000000000028e+01	-4.323099999999999860e-04
1.458999999999999986e+01	4.647899999999999731e-04
1.460999999999999943e+01	4.570900000000000137e-03
1.463000000000000078e+01	5.464499999999999739e-03
1.465000000000000036e+01	2.010200000000000181e-03
1.466999999999999993e+01	-2.341100000000000039e-03
1.468999999999999950e+01	-4.382699999999999790e-03
1.471000000000000085e+01	2.331800000000000192e-03
1.473000000000000043e+01	5.197300000000000184e-03
1.475000000000000000e+01	-1.595999999999999979e-03
1.476999999999999957e+01	-9.033900000000000090e-04
1.478999999999999915e+01	9.721000000000000474e-04
1.481000000000000050e+01	-1.881099999999999916e-03
1.483000000000000007e+01	-1.026299999999999955e-03
1.484999999999999964e+01	-2.513200000000000156e-03
1.486999999999999922e+01	-6.765600000000000086e-03
1.489000000000000057e+01	-9.991399999999999240e-03
1.491000000000000014e+01	-6.948900000000000042e-03
1.492999999999999972e+01	2.440400000000000121e-03
1.494999999999999929e+01	-2.249100000000000133e-04
1.497000000000000064e+01	-6.264300000000000423e-03
1.499000000000000021e+01	-8.294200000000000650e-05
1.500999999999999979e+01	5.236400000000000429e-03
1.502999999999999936e+01	-1.188299999999999990e-03
1.505000000000000071e+01	-1.427699999999999976e-02
1.507000000000000028e+01	-2.296499999999999930e-02
1.508999999999999986e+01	-1.978299999999999850e-02
1.510999999999999943e+01	-1.316699999999999988e-02
1.513000000000000078e+01	-9.733199999999999144e-03
1.515000000000000036e+01	-6.287300000000000007e-03
1.516999999999999993e+01	5.892199999999999998e-04
1.518999999999999950e+01	3.194400000000000017e-03
1.521000000000000085e+01	-5.005600000000000457e-04
1.523000000000000043e+01	1.889300000000000007e-03
1.525000000000000000e+01	7.183799999999999734e-03
1.526999999999999957e+01	6.577399999999999740e-03
1.528999999999999915e+01	-4.178699999999999602e-03
1.531000000000000050e+01	-1.034500000000000003e-02
1.533000000000000007e+01	-8.909399999999999611e-03
1.534999999999999964e+01	-7.151399999999999597e-03
1.536999999999999922e+01	-7.892400000000000804e-03
1.539000000000000057e+01	-1.183500000000000003e-02
1.541000000000000014e+01	-8.972000000000000808e-03
1.542999999999999972e+01	-7.708900000000000301e-03
1.544999999999999929e+01	-1.776499999999999954e-02
1.547000000000000064e+01	-3.084800000000000042e-02
1.549000000000000021e+01	-3.029300000000000048e-02
1.550999999999999979e+01	-2.235200000000000034e-02
1.552999999999999936e+01	-1.607099999999999848e-02
1.555000000000000071e+01	-1.161200000000000079e-02
1.557000000000000028e+01	-1.334100000000000043e-02
1.558999999999999986e+01	-7.902299999999999255e-03
1.560999999999999943e+01	6.797799999999999676e-03
1.563000000000000078e+01	6.893700000000000001e-03
1.565000000000000036e+01	1.930199999999999971e-03
1.566999999999999993e+01	-1.266299999999999989e-04
1.568999999999999950e+01	-2.472699999999999985e-03
1.571000000000000085e+01	-1.584799999999999924e-03
1.573000000000000043e+01	-1.093100000000000061e-03
1.575000000000000000e+01	-1.299600000000000061e-02
1.576999999999999957e+01	-1.962699999999999861e-02
1.578999999999999915e+01	-5.932699999999999953e-03
1.581000000000000050e+01	4.816400000000000195e-03
1.583000000000000007e+01	-1.865799999999999924e-03
1.584999999999999964e+01	-1.145000000000000011e-02
1.586999999999999922e+01	-6.978999999999999961e-03
1.589000000000000057e+01	-6.124700000000000283e-03
1.591000000000000014e+01	-1.450199999999999927e-02
1.592999999999999972e+01	-1.358299999999999959e-02
1.594999999999999929e+01	-7.085400000000000378e-03
1.597000000000000064e+01	-2.914999999999999840e-04
1.599000000000000021e+01	-5.052099999999999690e-04
1.601000000000000156e+01	-7.377299999999999830e-03
1.603000000000000114e+01	-1.140900000000000030e-03
1.605000000000000071e+01	3.264700000000000154e-03
1.607000000000000028e+01	2.731799999999999832e-04
1.608999999999999986e+01	2.487799999999999864e-04
1.610999999999999943e+01	7.558699999999999577e-04
1.612999999999999901e+01	-1.528000000000000061e-03
1.614999999999999858e+01	-7.271299999999999856e-04
1.617000000000000171e+01	4.595400000000000353e-03
1.619000000000000128e+01	4.586400000000000025e-03
1.621000000000000085e+01	2.315199999999999897e-03
1.623000000000000043e+01	9.775999999999999100e-04
1.625000000000000000e+01	-8.397800000000000403e-03
1.626999999999999957e+01	-1.400000000000000029e-02
1.628999999999999915e+01	-6.979299999999999914e-03
1.630999999999999872e+01	-4.721399999999999729e-03
1.632999999999999829e+01	-4.171399999999999587e-03
1.635000000000000142e+01	-9.189100000000000393e-03
1.637000000000000099e+01	-2.283500000000000113e-02
1.639000000000000057e+01	-2.164900000000000158e-02
1.641000000000000014e+01	-1.280399999999999941e-02
1.642999999999999972e+01	-1.132599999999999926e-02
1.644999999999999929e+01	-1.836600000000000081e-03
1.646999999999999886e+01	9.598300000000000581e-03
1.648999999999999844e+01	7.957000000000000531e-03
1.651000000000000156e+01	1.145200000000000037e-02
1.653000000000000114e+01	2.434000000000000052e-02
1.655000000000000071e+01	2.487400000000000028e-02
1.657000000000000028e+01	1.491800000000000070e-02
1.658999999999999986e+01	4.523899999999999970e-03
1.660999999999999943e+01	-6.433999999999999615e-03
1.662999999999999901e+01	-1.468599999999999940e-02
1.664999999999999858e+01	-8.578000000000000555e-03
1.667000000000000171e+01	1.970599999999999869e-03
1.669000000000000128e+01	-6.719900000000000222e-04
1.671000000000000085e+01	-3.798100000000000000e-03
1.673000000000000043e+01	-5.075500000000000150e-03
1.675000000000000000e+01	-7.460900000000000344e-03
1.676999999999999957e+01	4.436100000000000113e-03
1.678999999999999915e+01	1.361500000000000037e-02
1.680999999999999872e+01	5.388200000000000107e-03
1.682999999999999829e+01	-4.321499999999999821e-03
1.685000000000000142e+01	-8.528000000000000858e-03
1.687000000000000099e+01	-9.721399999999999833e-03
1.689000000000000057e+01	-8.595000000000000209e-03
1.691000000000000014e+01	7.343099999999999541e-04
1.692999999999999972e+01	-3.765199999999999797e-04
1.694999999999999929e+01	-1.423400000000000012e-02
1.696999999999999886e+01	-2.528400000000000092e-02
1.698999999999999844e+01	-2.024400000000000158e-02
1.701000000000000156e+01	-8.724799999999999570e-03
1.703000000000000114e+01	-1.512299999999999929e-02
1.705000000000000071e+01	-1.350799999999999917e-02
1.707000000000000028e+01	-3.715700000000000166e-03
1.708999999999999986e+01	-6.283900000000000249e-03
1.710999999999999943e+01	-9.467800000000000391e-04
1.712999999999999901e+01	5.935899999999999597e-04
1.714999999999999858e+01	-7.780900000000000316e-03
1.717000000000000171e+01	-3.081299999999999924e-03
1.719000000000000128e+01	3.759000000000000188e-03
1.721000000000000085e+01	5.916799999999999837e-03
1.723000000000000043e+01	-1.769299999999999909e-03
1.725000000000000000e+01	1.601100000000000049e-03
1.726999999999999957e+01	2.201099999999999932e-02
1.728999999999999915e+01	1.928300000000000153e-02
1.730999999999999872e+01	3.125600000000000080e-03
1.732999999999999829e+01	-7.465600000000000187e-03
1.735000000000000142e+01	-1.055200000000000062e-02
1.737000000000000099e+01	-1.497000000000000067e-03
1.739000000000000057e+01	3.337400000000000132e-04
1.741000000000000014e+01	-6.688099999999999774e-03
1.742999999999999972e+01	7.481200000000000350e-03
1.744999999999999929e+01	1.964499999999999927e-02
1.746999999999999886e+01	1.072799999999999969e-02
1.748999999999999844e+01	1.102599999999999934e-02
1.751000000000000156e+01	1.897800000000000051e-03
1.753000000000000114e+01	-1.012000000000000052e-02
1.755000000000000071e+01	-8.318799999999999459e-03
1.757000000000000028e+01	-6.143299999999999976e-03
1.758999999999999986e+01	4.147099999999999918e-03
1.760999999999999943e+01	6.405600000000000009e-03
1.762999999999999901e+01	-4.937900000000000275e-03
1.764999999999999858e+01	-1.017700000000000028e-02
1.767000000000000171e+01	-1.073400000000000049e-02
1.769000000000000128e+01	-1.532599999999999935e-02
1.771000000000000085e+01	-7.309600000000000299e-03
1.773000000000000043e+01	9.034399999999999722e-03
1.775000000000000000e+01	5.210499999999999854e-03
1.776999999999999957e+01	-4.786099999999999730e-03
1.778999999999999915e+01	-5.042399999999999834e-04
1.780999999999999872e+01	1.402800000000000054e-02
1.782999999999999829e+01	1.545000000000000019e-02
1.785000000000000142e+01	2.666599999999999873e-03
1.787000000000000099e+01	-3.189399999999999787e-03
1.789000000000000057e+01	-4.437899999999999831e-03
1.791000000000000014e+01	8.241099999999999684e-04
1.792999999999999972e+01	1.078999999999999935e-04
1.794999999999999929e+01	-8.238099999999999937e-03
1.796999999999999886e+01	-1.337700000000000000e-02
1.798999999999999844e+01	-3.502599999999999811e-03
1.801000000000000156e+01	1.989600000000000049e-02
1.803000000000000114e+01	1.903900000000000037e-02
1.805000000000000071e+01	1.781199999999999927e-03
1.807000000000000028e+01	-2.804999999999999876e-04
1.808999999999999986e+01	6.741600000000000370e-03
1.810999999999999943e+01	7.815499999999999531e-03
1.812999999999999901e+01	9.340400000000000438e-03
1.814999999999999858e+01	6.278599999999999633e-03
1.817000000000000171e+01	3.622400000000000012e-04
1.819000000000000128e+01	9.091800000000000576e-03
1.821000000000000085e+01	1.333299999999999937e-02
1.823000000000000043e+01	1.416300000000000024e-02
1.825000000000000000e+01	9.969999999999999696e-03
1.826999999999999957e+01	6.544300000000000291e-03
1.828999999999999915e+01	2.062999999999999903e-02
1.830999999999999872e+01	2.526499999999999926e-02
1.832999999999999829e+01	8.185100000000000708e-03
1.835000000000000142e+01	-6.534599999999999784e-03
1.837000000000000099e+01	-1.356199999999999897e-03
1.839000000000000057e+01	1.074100000000000055e-02
1.841000000000000014e+01	1.043799999999999936e-02
1.842999999999999972e+01	2.215099999999999795e-03
1.844999999999999929e+01	9.515400000000000247e-03
1.846999999999999886e+01	1.466100000000000042e-02
1.848999999999999844e+01	1.046099999999999981e-02
1.851000000000000156e+01	9.428600000000000522e-03
1.853000000000000114e+01	2.875400000000000178e-03
1.855000000000000071e+01	3.280899999999999789e-03
1.857000000000000028e+01	7.007700000000000387e-03
1.858999999999999986e+01	6.513399999999999919e-03
1.860999999999999943e+01	4.633299999999999919e-03
1.862999999999999901e+01	4.081300000000000379e-03
1.864999999999999858e+01	1.191599999999999951e-02
1.867000000000000171e+01	9.413899999999999352e-03
1.869000000000000128e+01	-1.435999999999999993e-03
1.871000000000000085e+01	1.593400000000000025e-02
1.873000000000000043e+01	3.562400000000000289e-02
1.875000000000000000e+01	2.660399999999999918e-02
1.876999999999999957e+01	1.737999999999999962e-02
1.878999999999999915e+01	1.507799999999999939e-02
1.880999999999999872e+01	-1.629000000000000023e-03
1.882999999999999829e+01	-8.759199999999999972e-03
1.885000000000000142e+01	-4.914400000000000192e-03
1.887000000000000099e+01	-3.365500000000000002e-03
1.889000000000000057e+01	2.550399999999999976e-03
1.891000000000000014e+01	-7.804499999999999806e-03
1.892999999999999972e+01	-1.015600000000000010e-02
1.894999999999999929e+01	-1.184999999999999937e-04
1.896999999999999886e+01	3.645199999999999916e-03
1.898999999999999844e+01	7.643099999999999894e-03
1.901000000000000156e+01	-2.765200000000000210e-03
1.903000000000000114e+01	-6.647499999999999763e-03
1.905000000000000071e+01	3.054299999999999810e-03
1.907000000000000028e+01	6.229799999999999748e-03
1.908999999999999986e+01	4.414200000000000068e-03
1.910999999999999943e+01	4.889400000000000343e-03
1.912999999999999901e+01	-3.320000000000000034e-03
1.914999999999999858e+01	-1.267099999999999997e-02
1.917000000000000171e+01	-1.255299999999999992e-02
1.919000000000000128e+01	-1.564099999999999909e-03
1.921000000000000085e+01	-7.130700000000000185e-06
1.923000000000000043e+01	-1.933700000000000002e-03
1.925000000000000000e+01	-4.186800000000000070e-03
1.926999999999999957e+01	-1.962300000000000155e-02
1.928999999999999915e+01	-1.575999999999999970e-02
1.930999999999999872e+01	-6.908399999999999654e-04
1.932999999999999829e+01	-5.919800000000000235e-03
1.935000000000000142e+01	-2.287599999999999877e-03
1.937000000000000099e+01	2.341400000000000078e-02
1.939000000000000057e+01	2.625100000000000003e-02
1.941000000000000014e+01	2.994800000000000153e-03
1.942999999999999972e+01	-7.803400000000000267e-03
1.944999999999999929e+01	1.997500000000000143e-03
1.946999999999999886e+01	1.115399999999999898e-03
1.948999999999999844e+01	-1.286999999999999950e-02
1.951000000000000156e+01	-1.026299999999999955e-02
1.953000000000000114e+01	7.514800000000000299e-03
1.955000000000000071e+01	1.070699999999999950e-02
1.957000000000000028e+01	2.613199999999999985e-03
1.958999999999999986e+01	1.923999999999999929e-03
1.960999999999999943e+01	-4.435399999999999933e-03
1.962999999999999901e+01	-4.978299999999999739e-03
1.964999999999999858e+01	-3.353200000000000191e-03
1.967000000000000171e+01	-7.992100000000000246e-03
1.969000000000000128e+01	-1.149099999999999948e-02
1.971000000000000085e+01	-1.023499999999999931e-02
1.973000000000000043e+01	6.294000000000000115e-03
1.975000000000000000e+01	4.671899999999999664e-03
1.976999999999999957e+01	-1.951699999999999963e-02
1.978999999999999915e+01	-2.774199999999999930e-02
1.980999999999999872e+01	-8.546099999999999183e-03
1.982999999999999829e+01	7.582300000000000151e-03
1.985000000000000142e+01	1.024100000000000010e-02
1.987000000000000099e+01	1.406800000000000064e-02
1.989000000000000057e+01	1.862600000000000020e-02
1.991000000000000014e+01	7.525699999999999751e-03
1.992999999999999972e+01	-1.658300000000000052e-02
1.994999999999999929e+01	-2.455900000000000097e-02
1.996999999999999886e+01	-1.045300000000000049e-02
1.998999999999999844e+01	-4.042699999999999766e-04
2.001000000000000156e+01	5.053000000000000200e-03
2.003000000000000114e+01	1.658000000000000099e-02
2.005000000000000071e+01	2.433000000000000093e-02
2.007000000000000028e+01	1.946200000000000013e-02
2.008999999999999986e+01	4.275199999999999834e-03
2.010999999999999943e+01	-1.107200000000000024e-02
2.012999999999999901e+01	-6.687000000000000235e-03
2.014999999999999858e+01	1.146600000000000050e-02
2.017000000000000171e+01	1.297700000000000069e-02
2.019000000000000128e+01	7.848900000000000668e-03
2.021000000000000085e+01	1.008900000000000075e-02
2.023000000000000043e+01	1.177800000000000027e-02
2.025000000000000000e+01	7.378199999999999689e-03
2.026999999999999957e+01	3.226800000000000154e-03
2.028999999999999915e+01	3.939299999999999746e-03
2.030999999999999872e+01	1.708700000000000149e-02
2.032999999999999829e+01	2.464500000000000024e-02
2.035000000000000142e+01	1.208200000000000073e-02
2.037000000000000099e+01	-3.482999999999999985e-03
2.039000000000000057e+01	-2.567299999999999791e-03
2.041000000000000014e+01	1.111900000000000041e-02
2.042999999999999972e+01	1.375400000000000060e-02
2.044999999999999929e+01	2.496299999999999908e-02
2.046999999999999886e+01	3.729699999999999682e-02
2.048999999999999844e+01	1.710000000000000062e-02
2.051000000000000156e+01	-2.496799999999999974e-03
2.053000000000000114e+01	-5.750400000000000129e-03
2.055000000000000071e+01	-1.735400000000000137e-02
2.057000000000000028e+01	-1.818300000000000125e-02
2.058999999999999986e+01	-3.071799999999999965e-03
2.060999999999999943e+01	-7.124400000000000351e-03
2.062999999999999901e+01	-1.863300000000000026e-02
2.064999999999999858e+01	-1.637999999999999873e-02
2.067000000000000171e+01	-1.506799999999999980e-03
2.069000000000000128e+01	7.073399999999999870e-04
2.071000000000000085e+01	-1.990000000000000102e-02
2.073000000000000043e+01	-2.697099999999999845e-02
2.075000000000000000e+01	-9.131699999999999540e-03
2.076999999999999957e+01	-4.076599999999999668e-03
2.078999999999999915e+01	-1.156399999999999963e-02
2.080999999999999872e+01	1.404699999999999883e-04
2.082999999999999829e+01	2.238599999999999965e-02
2.085000000000000142e+01	3.463800000000000212e-02
2.087000000000000099e+01	2.595799999999999844e-02
2.089000000000000057e+01	6.876199999999999847e-03
2.091000000000000014e+01	-7.687099999999999662e-03
2.092999999999999972e+01	-8.754200000000000176e-03
2.094999999999999929e+01	-1.132999999999999979e-02
2.096999999999999886e+01	-2.394900000000000154e-02
2.098999999999999844e+01	-1.694599999999999926e-02
2.101000000000000156e+01	-4.719000000000000104e-03
2.103000000000000114e+01	-7.213299999999999747e-03
2.105000000000000071e+01	-6.066799999999999797e-03
2.107000000000000028e+01	-5.551999999999999644e-03
2.108999999999999986e+01	1.799400000000000045e-03
2.110999999999999943e+01	-3.162100000000000154e-03
2.112999999999999901e+01	-6.657699999999999903e-03
2.114999999999999858e+01	-4.260800000000000351e-03
2.117000000000000171e+01	-1.008200000000000068e-02
2.119000000000000128e+01	-8.666000000000000092e-03
2.121000000000000085e+01	-4.826999999999999694e-03
2.123000000000000043e+01	-5.269000000000000246e-03
2.125000000000000000e+01	-5.950200000000000107e-03
2.126999999999999957e+01	-6.656500000000000090e-03
2.128999999999999915e+01	-1.323599999999999950e-02
2.130999999999999872e+01	-1.950100000000000097e-02
2.132999999999999829e+01	-1.946700000000000166e-02
2.135000000000000142e+01	-2.378900000000000198e-03
2.137000000000000099e+01	2.369100000000000025e-02
2.139000000000000057e+01	3.083999999999999936e-02
2.141000000000000014e+01	1.714399999999999952e-02
2.142999999999999972e+01	6.811799999999999800e-03
2.144999999999999929e+01	-2.930499999999999945e-04
2.146999999999999886e+01	-1.217999999999999899e-03
2.148999999999999844e+01	8.980000000000000135e-03
2.151000000000000156e+01	1.467000000000000075e-02
2.153000000000000114e+01	1.605200000000000030e-02
2.155000000000000071e+01	-1.440700000000000053e-03
2.157000000000000028e+01	-3.504499999999999976e-02
2.158999999999999986e+01	-4.027499999999999830e-02
2.160999999999999943e+01	-1.721500000000000113e-02
2.162999999999999901e+01	-1.917899999999999943e-03
2.164999999999999858e+01	4.560400000000000044e-03
2.167000000000000171e+01	4.045899999999999844e-03
2.169000000000000128e+01	-1.634599999999999942e-02
2.171000000000000085e+01	-2.685999999999999846e-02
2.173000000000000043e+01	-1.247599999999999924e-02
2.175000000000000000e+01	-1.784499999999999975e-02
2.176999999999999957e+01	-3.319199999999999928e-02
2.178999999999999915e+01	-2.832099999999999895e-02
2.180999999999999872e+01	-1.800300000000000164e-02
2.182999999999999829e+01	-9.812799999999999995e-03
2.185000000000000142e+01	5.775599999999999658e-03
2.187000000000000099e+01	1.169199999999999927e-02
2.189000000000000057e+01	-8.058900000000000785e-03
2.191000000000000014e+01	-1.392700000000000066e-05
2.192999999999999972e+01	1.951100000000000056e-02
2.194999999999999929e+01	2.530599999999999863e-02
2.196999999999999886e+01	2.524300000000000155e-02
2.198999999999999844e+01	1.732500000000000012e-02
2.201000000000000156e+01	1.382399999999999992e-03
2.203000000000000114e+01	-2.292800000000000046e-02
2.205000000000000071e+01	-9.337399999999999173e-03
2.207000000000000028e+01	9.079600000000000171e-03
2.208999999999999986e+01	1.013599999999999918e-03
2.210999999999999943e+01	-9.705000000000000085e-03
2.212999999999999901e+01	-6.298599999999999685e-03
2.214999999999999858e+01	-3.879000000000000069e-03
2.217000000000000171e+01	-1.737000000000000046e-03
2.219000000000000128e+01	1.423499999999999939e-02
2.221000000000000085e+01	3.329399999999999721e-02
2.223000000000000043e+01	3.480400000000000160e-02
2.225000000000000000e+01	8.247100000000000264e-03
2.226999999999999957e+01	-6.202300000000000001e-03
2.228999999999999915e+01	3.801800000000000145e-03
2.230999999999999872e+01	2.329000000000000167e-02
2.232999999999999829e+01	2.225999999999999854e-02
2.235000000000000142e+01	1.311899999999999959e-03
2.237000000000000099e+01	8.348300000000000013e-05
2.239000000000000057e+01	1.151199999999999966e-02
2.241000000000000014e+01	9.847200000000000397e-03
2.242999999999999972e+01	-3.261000000000000118e-04
2.244999999999999929e+01	-2.699700000000000190e-03
2.246999999999999886e+01	-4.266999999999999960e-03
2.248999999999999844e+01	-1.676300000000000012e-02
2.251000000000000156e+01	-1.004999999999999991e-02
2.253000000000000114e+01	2.929499999999999812e-03
2.255000000000000071e+01	9.270399999999999821e-03
2.257000000000000028e+01	9.194799999999999501e-03
2.258999999999999986e+01	-1.846399999999999994e-03
2.260999999999999943e+01	-8.542700000000000293e-03
2.262999999999999901e+01	-1.060400000000000058e-02
2.264999999999999858e+01	-8.257399999999999810e-03
2.267000000000000171e+01	1.202600000000000066e-03
2.269000000000000128e+01	1.747500000000000095e-02
2.271000000000000085e+01	1.890700000000000019e-02
2.273000000000000043e+01	-1.129699999999999975e-03
2.275000000000000000e+01	-1.360600000000000004e-02
2.276999999999999957e+01	-1.271300000000000034e-02
2.278999999999999915e+01	-6.518499999999999989e-03
2.280999999999999872e+01	2.302600000000000133e-03
2.282999999999999829e+01	5.068399999999999815e-03
2.285000000000000142e+01	7.576799999999999692e-05
2.287000000000000099e+01	9.997499999999999443e-03
2.289000000000000057e+01	1.436899999999999983e-02
2.291000000000000014e+01	-7.022099999999999870e-03
2.292999999999999972e+01	-8.649600000000000344e-03
2.294999999999999929e+01	3.286499999999999925e-03
2.296999999999999886e+01	5.708000000000000237e-05
2.298999999999999844e+01	-2.454899999999999877e-03
2.301000000000000156e+01	1.230799999999999950e-02
2.303000000000000114e+01	5.278099999999999979e-03
2.305000000000000071e+01	-1.667400000000000132e-02
2.307000000000000028e+01	-1.050899999999999924e-02
2.308999999999999986e+01	-2.506599999999999887e-03
2.310999999999999943e+01	3.953100000000000082e-04
2.312999999999999901e+01	5.046100000000000411e-03
2.314999999999999858e+01	4.735099999999999899e-03
2.317000000000000171e+01	-3.206899999999999942e-03
2.319000000000000128e+01	-2.620400000000000160e-02
2.321000000000000085e+01	-3.216800000000000215e-02
2.323000000000000043e+01	-2.485700000000000062e-02
2.325000000000000000e+01	-2.981299999999999922e-02
2.326999999999999957e+01	-2.601600000000000093e-02
2.328999999999999915e+01	-1.325499999999999942e-02
2.330999999999999872e+01	-3.189800000000000014e-03
2.332999999999999829e+01	8.738400000000000334e-03
2.335000000000000142e+01	1.719299999999999995e-02
2.337000000000000099e+01	2.096100000000000046e-02
2.339000000000000057e+01	2.926700000000000135e-02
2.341000000000000014e+01	2.016199999999999937e-02
2.342999999999999972e+01	7.849300000000000027e-03
2.344999999999999929e+01	-6.175199999999999613e-03
2.346999999999999886e+01	-8.387099999999999764e-03
2.348999999999999844e+01	-5.438000000000000125e-03
2.351000000000000156e+01	-3.187500000000000056e-02
2.353000000000000114e+01	-4.534099999999999936e-02
2.355000000000000071e+01	-2.616999999999999882e-02
2.357000000000000028e+01	4.152999999999999574e-03
2.358999999999999986e+01	1.244999999999999926e-02
2.360999999999999943e+01	8.894499999999999629e-04
2.362999999999999901e+01	-6.647000000000000131e-03
2.364999999999999858e+01	-1.241699999999999922e-02
2.367000000000000171e+01	-1.071399999999999913e-03
2.369000000000000128e+01	2.918299999999999974e-03
2.371000000000000085e+01	-2.049499999999999933e-02
2.373000000000000043e+01	-3.263699999999999934e-02
2.375000000000000000e+01	-2.151600000000000040e-02
2.376999999999999957e+01	-2.795699999999999921e-03
2.378999999999999915e+01	3.395200000000000128e-03
2.380999999999999872e+01	1.144799999999999984e-02
2.382999999999999829e+01	2.061199999999999838e-02
2.385000000000000142e+01	2.169400000000000148e-02
2.387000000000000099e+01	1.928799999999999959e-02
2.389000000000000057e+01	-5.599100000000000084e-03
2.391000000000000014e+01	-3.249099999999999905e-02
2.392999999999999972e+01	-3.372900000000000204e-02
2.394999999999999929e+01	-9.524499999999999980e-03
2.396999999999999886e+01	6.526399999999999910e-03
2.398999999999999844e+01	4.553699999999999935e-03
