# Supplementary material for: Octahedral oxide glass network in ambient pressure neodymium titanate
Source: Sci Rep. 2022 May 18;12:8258. doi: 10.1038/s41598-022-12342-x (PMC9117677; doi:10.1038/s41598-022-12342-x)
Supplement: Supplementary file 2 — Supplementary Information 2. [file 41598_2022_12342_MOESM2_ESM.txt]

# Q (inv. Angstrom)	S(Q)
2.999999999999999889e-02	-3.060900000000000176e+00
5.000000000000000278e-02	-3.060900000000000176e+00
7.000000000000000666e-02	-3.060900000000000176e+00
8.999999999999999667e-02	-3.060900000000000176e+00
1.100000000000000006e-01	-3.060900000000000176e+00
1.300000000000000044e-01	-3.060999999999999943e+00
1.499999999999999944e-01	-3.060999999999999943e+00
1.700000000000000122e-01	-3.060999999999999943e+00
1.900000000000000022e-01	-3.060999999999999943e+00
2.099999999999999922e-01	-3.060999999999999943e+00
2.300000000000000100e-01	-3.060999999999999943e+00
2.500000000000000000e-01	-3.060999999999999943e+00
2.700000000000000178e-01	-3.071899999999999853e+00
2.899999999999999800e-01	-3.144400000000000084e+00
3.099999999999999978e-01	-3.189799999999999969e+00
3.300000000000000155e-01	-3.125500000000000167e+00
3.499999999999999778e-01	-3.029100000000000126e+00
3.699999999999999956e-01	-3.013900000000000023e+00
3.900000000000000133e-01	-2.998000000000000220e+00
4.099999999999999756e-01	-2.961699999999999999e+00
4.299999999999999933e-01	-2.931299999999999795e+00
4.500000000000000111e-01	-2.915799999999999947e+00
4.699999999999999734e-01	-2.935900000000000176e+00
4.899999999999999911e-01	-2.970400000000000151e+00
5.100000000000000089e-01	-2.976700000000000124e+00
5.300000000000000266e-01	-2.921199999999999797e+00
5.500000000000000444e-01	-2.905699999999999950e+00
5.699999999999999512e-01	-2.927999999999999936e+00
5.899999999999999689e-01	-2.928300000000000125e+00
6.099999999999999867e-01	-2.902400000000000091e+00
6.300000000000000044e-01	-2.902200000000000113e+00
6.500000000000000222e-01	-2.920500000000000096e+00
6.700000000000000400e-01	-2.906699999999999839e+00
6.899999999999999467e-01	-2.892300000000000093e+00
7.099999999999999645e-01	-2.895999999999999908e+00
7.299999999999999822e-01	-2.888999999999999790e+00
7.500000000000000000e-01	-2.900999999999999801e+00
7.700000000000000178e-01	-2.901800000000000157e+00
7.900000000000000355e-01	-2.858000000000000096e+00
8.100000000000000533e-01	-2.821499999999999897e+00
8.299999999999999600e-01	-2.785200000000000120e+00
8.499999999999999778e-01	-2.758700000000000152e+00
8.699999999999999956e-01	-2.754100000000000215e+00
8.900000000000000133e-01	-2.707100000000000062e+00
9.100000000000000311e-01	-2.640699999999999825e+00
9.300000000000000488e-01	-2.563899999999999846e+00
9.499999999999999556e-01	-2.501100000000000101e+00
9.699999999999999734e-01	-2.462200000000000166e+00
9.899999999999999911e-01	-2.420900000000000052e+00
1.010000000000000009e+00	-2.377400000000000180e+00
1.030000000000000027e+00	-2.332500000000000018e+00
1.050000000000000044e+00	-2.319399999999999906e+00
1.070000000000000062e+00	-2.321499999999999897e+00
1.090000000000000080e+00	-2.312600000000000211e+00
1.110000000000000098e+00	-2.301699999999999857e+00
1.129999999999999893e+00	-2.320699999999999985e+00
1.149999999999999911e+00	-2.332399999999999807e+00
1.169999999999999929e+00	-2.311300000000000132e+00
1.189999999999999947e+00	-2.277899999999999814e+00
1.209999999999999964e+00	-2.249600000000000044e+00
1.229999999999999982e+00	-2.221799999999999997e+00
1.250000000000000000e+00	-2.212600000000000122e+00
1.270000000000000018e+00	-2.282099999999999795e+00
1.290000000000000036e+00	-2.334000000000000075e+00
1.310000000000000053e+00	-2.338000000000000078e+00
1.330000000000000071e+00	-2.353200000000000180e+00
1.350000000000000089e+00	-2.371100000000000207e+00
1.370000000000000107e+00	-2.383900000000000130e+00
1.389999999999999902e+00	-2.402699999999999836e+00
1.409999999999999920e+00	-2.421300000000000008e+00
1.429999999999999938e+00	-2.435000000000000053e+00
1.449999999999999956e+00	-2.424399999999999888e+00
1.469999999999999973e+00	-2.430600000000000094e+00
1.489999999999999991e+00	-2.479999999999999982e+00
1.510000000000000009e+00	-2.513900000000000023e+00
1.530000000000000027e+00	-2.563400000000000123e+00
1.550000000000000044e+00	-2.611899999999999888e+00
1.570000000000000062e+00	-2.634900000000000020e+00
1.590000000000000080e+00	-2.674399999999999888e+00
1.610000000000000098e+00	-2.715700000000000003e+00
1.629999999999999893e+00	-2.732499999999999929e+00
1.649999999999999911e+00	-2.754799999999999915e+00
1.669999999999999929e+00	-2.780899999999999928e+00
1.689999999999999947e+00	-2.782999999999999918e+00
1.709999999999999964e+00	-2.797699999999999854e+00
1.729999999999999982e+00	-2.821499999999999897e+00
1.750000000000000000e+00	-2.823199999999999932e+00
1.770000000000000018e+00	-2.835199999999999942e+00
1.790000000000000036e+00	-2.822299999999999809e+00
1.810000000000000053e+00	-2.788600000000000190e+00
1.830000000000000071e+00	-2.775100000000000122e+00
1.850000000000000089e+00	-2.792800000000000171e+00
1.870000000000000107e+00	-2.816199999999999815e+00
1.889999999999999902e+00	-2.789099999999999913e+00
1.909999999999999920e+00	-2.778500000000000192e+00
1.929999999999999938e+00	-2.793699999999999850e+00
1.949999999999999956e+00	-2.811399999999999899e+00
1.969999999999999973e+00	-2.820500000000000007e+00
1.989999999999999991e+00	-2.797499999999999876e+00
2.009999999999999787e+00	-2.741899999999999782e+00
2.029999999999999805e+00	-2.708800000000000097e+00
2.049999999999999822e+00	-2.696699999999999875e+00
2.069999999999999840e+00	-2.638100000000000112e+00
2.089999999999999858e+00	-2.570100000000000051e+00
2.109999999999999876e+00	-2.471600000000000019e+00
2.129999999999999893e+00	-2.348500000000000032e+00
2.149999999999999911e+00	-2.247100000000000097e+00
2.169999999999999929e+00	-2.146700000000000053e+00
2.189999999999999947e+00	-2.009900000000000020e+00
2.209999999999999964e+00	-1.834899999999999975e+00
2.229999999999999982e+00	-1.646099999999999897e+00
2.250000000000000000e+00	-1.445200000000000040e+00
2.270000000000000018e+00	-1.227600000000000025e+00
2.290000000000000036e+00	-1.009100000000000108e+00
2.310000000000000053e+00	-7.676800000000000290e-01
2.330000000000000071e+00	-4.891400000000000192e-01
2.350000000000000089e+00	-1.798099999999999976e-01
2.370000000000000107e+00	1.596499999999999864e-01
2.390000000000000124e+00	5.327899999999999858e-01
2.410000000000000142e+00	9.413099999999999801e-01
2.430000000000000160e+00	1.352700000000000014e+00
2.450000000000000178e+00	1.790000000000000036e+00
2.470000000000000195e+00	2.273299999999999876e+00
2.490000000000000213e+00	2.771700000000000053e+00
2.509999999999999787e+00	3.315300000000000136e+00
2.529999999999999805e+00	3.893100000000000005e+00
2.549999999999999822e+00	4.480500000000000149e+00
2.569999999999999840e+00	5.012599999999999945e+00
2.589999999999999858e+00	5.501400000000000290e+00
2.609999999999999876e+00	5.985500000000000043e+00
2.629999999999999893e+00	6.386300000000000310e+00
2.649999999999999911e+00	6.726600000000000357e+00
2.669999999999999929e+00	6.967999999999999972e+00
2.689999999999999947e+00	7.119200000000000195e+00
2.709999999999999964e+00	7.155400000000000205e+00
2.729999999999999982e+00	7.061700000000000088e+00
2.750000000000000000e+00	6.897199999999999775e+00
2.770000000000000018e+00	6.663000000000000256e+00
2.790000000000000036e+00	6.383399999999999963e+00
2.810000000000000053e+00	6.032000000000000028e+00
2.830000000000000071e+00	5.621900000000000119e+00
2.850000000000000089e+00	5.160499999999999865e+00
2.870000000000000107e+00	4.698000000000000398e+00
2.890000000000000124e+00	4.269400000000000084e+00
2.910000000000000142e+00	3.852500000000000036e+00
2.930000000000000160e+00	3.468700000000000117e+00
2.950000000000000178e+00	3.113900000000000112e+00
2.970000000000000195e+00	2.805200000000000138e+00
2.990000000000000213e+00	2.518699999999999939e+00
3.009999999999999787e+00	2.240299999999999958e+00
3.029999999999999805e+00	1.972900000000000098e+00
3.049999999999999822e+00	1.704599999999999893e+00
3.069999999999999840e+00	1.456099999999999950e+00
3.089999999999999858e+00	1.219799999999999995e+00
3.109999999999999876e+00	1.004499999999999948e+00
3.129999999999999893e+00	8.197299999999999587e-01
3.149999999999999911e+00	6.408599999999999852e-01
3.169999999999999929e+00	4.524799999999999933e-01
3.189999999999999947e+00	2.717300000000000271e-01
3.209999999999999964e+00	1.168000000000000010e-01
3.229999999999999982e+00	-2.651500000000000037e-02
3.250000000000000000e+00	-1.465100000000000013e-01
3.270000000000000018e+00	-2.430100000000000038e-01
3.290000000000000036e+00	-3.471400000000000041e-01
3.310000000000000053e+00	-4.528699999999999948e-01
3.330000000000000071e+00	-5.400199999999999445e-01
3.350000000000000089e+00	-6.486199999999999743e-01
3.370000000000000107e+00	-7.790300000000000002e-01
3.390000000000000124e+00	-8.882499999999999840e-01
3.410000000000000142e+00	-9.452000000000000401e-01
3.430000000000000160e+00	-9.803800000000000292e-01
3.450000000000000178e+00	-1.041600000000000081e+00
3.470000000000000195e+00	-1.113299999999999956e+00
3.490000000000000213e+00	-1.168700000000000072e+00
3.509999999999999787e+00	-1.220699999999999896e+00
3.529999999999999805e+00	-1.282100000000000017e+00
3.549999999999999822e+00	-1.346100000000000074e+00
3.569999999999999840e+00	-1.400500000000000078e+00
3.589999999999999858e+00	-1.439200000000000035e+00
3.609999999999999876e+00	-1.471600000000000019e+00
3.629999999999999893e+00	-1.488699999999999912e+00
3.649999999999999911e+00	-1.513099999999999890e+00
3.669999999999999929e+00	-1.564000000000000057e+00
3.689999999999999947e+00	-1.618400000000000061e+00
3.709999999999999964e+00	-1.645599999999999952e+00
3.729999999999999982e+00	-1.657399999999999984e+00
3.750000000000000000e+00	-1.693100000000000049e+00
3.770000000000000018e+00	-1.717200000000000060e+00
3.790000000000000036e+00	-1.720299999999999940e+00
3.810000000000000053e+00	-1.735500000000000043e+00
3.830000000000000071e+00	-1.753800000000000026e+00
3.850000000000000089e+00	-1.778000000000000025e+00
3.870000000000000107e+00	-1.801199999999999912e+00
3.890000000000000124e+00	-1.795199999999999907e+00
3.910000000000000142e+00	-1.785099999999999909e+00
3.930000000000000160e+00	-1.795600000000000085e+00
3.950000000000000178e+00	-1.816999999999999948e+00
3.970000000000000195e+00	-1.824100000000000055e+00
3.990000000000000213e+00	-1.817299999999999915e+00
4.009999999999999787e+00	-1.802499999999999991e+00
4.030000000000000249e+00	-1.771800000000000042e+00
4.049999999999999822e+00	-1.764199999999999990e+00
4.070000000000000284e+00	-1.768100000000000005e+00
4.089999999999999858e+00	-1.760299999999999976e+00
4.110000000000000320e+00	-1.744299999999999962e+00
4.129999999999999893e+00	-1.713700000000000001e+00
4.150000000000000355e+00	-1.699100000000000055e+00
4.169999999999999929e+00	-1.698099999999999943e+00
4.190000000000000391e+00	-1.682500000000000107e+00
4.209999999999999964e+00	-1.640800000000000036e+00
4.230000000000000426e+00	-1.590200000000000058e+00
4.250000000000000000e+00	-1.564500000000000002e+00
4.269999999999999574e+00	-1.532200000000000006e+00
4.290000000000000036e+00	-1.480299999999999949e+00
4.309999999999999609e+00	-1.436099999999999932e+00
4.330000000000000071e+00	-1.408300000000000107e+00
4.349999999999999645e+00	-1.371699999999999919e+00
4.370000000000000107e+00	-1.331599999999999895e+00
4.389999999999999680e+00	-1.286599999999999966e+00
4.410000000000000142e+00	-1.238199999999999967e+00
4.429999999999999716e+00	-1.200499999999999901e+00
4.450000000000000178e+00	-1.154700000000000060e+00
4.469999999999999751e+00	-1.090300000000000047e+00
4.490000000000000213e+00	-1.024699999999999944e+00
4.509999999999999787e+00	-9.731199999999999850e-01
4.530000000000000249e+00	-9.156400000000000095e-01
4.549999999999999822e+00	-8.588999999999999968e-01
4.570000000000000284e+00	-7.958699999999999664e-01
4.589999999999999858e+00	-7.214300000000000157e-01
4.610000000000000320e+00	-6.572700000000000209e-01
4.629999999999999893e+00	-5.945399999999999574e-01
4.650000000000000355e+00	-5.213700000000000001e-01
4.669999999999999929e+00	-4.348799999999999888e-01
4.690000000000000391e+00	-3.541699999999999848e-01
4.709999999999999964e+00	-2.803399999999999781e-01
4.730000000000000426e+00	-2.104000000000000037e-01
4.750000000000000000e+00	-1.321799999999999919e-01
4.769999999999999574e+00	-2.922399999999999998e-02
4.790000000000000036e+00	6.441299999999999804e-02
4.809999999999999609e+00	1.411699999999999899e-01
4.830000000000000071e+00	2.204099999999999948e-01
4.849999999999999645e+00	3.129500000000000060e-01
4.870000000000000107e+00	4.220900000000000207e-01
4.889999999999999680e+00	5.297399999999999887e-01
4.910000000000000142e+00	6.333900000000000086e-01
4.929999999999999716e+00	7.363100000000000200e-01
4.950000000000000178e+00	8.294599999999999751e-01
4.969999999999999751e+00	9.138300000000000312e-01
4.990000000000000213e+00	9.957700000000000440e-01
5.009999999999999787e+00	1.070000000000000062e+00
5.030000000000000249e+00	1.144700000000000051e+00
5.049999999999999822e+00	1.223400000000000043e+00
5.070000000000000284e+00	1.298499999999999988e+00
5.089999999999999858e+00	1.371899999999999897e+00
5.110000000000000320e+00	1.413799999999999946e+00
5.129999999999999893e+00	1.457100000000000062e+00
5.150000000000000355e+00	1.509600000000000053e+00
5.169999999999999929e+00	1.537500000000000089e+00
5.190000000000000391e+00	1.548899999999999944e+00
5.209999999999999964e+00	1.556100000000000039e+00
5.230000000000000426e+00	1.553199999999999914e+00
5.250000000000000000e+00	1.542899999999999938e+00
5.269999999999999574e+00	1.530200000000000005e+00
5.290000000000000036e+00	1.505800000000000027e+00
5.309999999999999609e+00	1.472599999999999909e+00
5.330000000000000071e+00	1.417200000000000015e+00
5.349999999999999645e+00	1.365099999999999980e+00
5.370000000000000107e+00	1.327900000000000080e+00
5.389999999999999680e+00	1.290000000000000036e+00
5.410000000000000142e+00	1.235500000000000043e+00
5.429999999999999716e+00	1.151399999999999979e+00
5.450000000000000178e+00	1.074999999999999956e+00
5.469999999999999751e+00	1.017300000000000093e+00
5.490000000000000213e+00	9.608900000000000219e-01
5.509999999999999787e+00	9.001000000000000112e-01
5.530000000000000249e+00	8.215599999999999570e-01
5.549999999999999822e+00	7.372900000000000009e-01
5.570000000000000284e+00	6.583799999999999653e-01
5.589999999999999858e+00	6.004599999999999937e-01
5.610000000000000320e+00	5.583900000000000530e-01
5.629999999999999893e+00	5.023199999999999887e-01
5.650000000000000355e+00	4.596600000000000130e-01
5.669999999999999929e+00	4.097700000000000231e-01
5.690000000000000391e+00	3.446400000000000019e-01
5.709999999999999964e+00	2.988199999999999745e-01
5.730000000000000426e+00	2.426500000000000046e-01
5.750000000000000000e+00	1.862300000000000066e-01
5.769999999999999574e+00	1.516000000000000125e-01
5.790000000000000036e+00	1.302800000000000069e-01
5.809999999999999609e+00	1.135599999999999943e-01
5.830000000000000071e+00	8.430100000000000093e-02
5.849999999999999645e+00	4.652300000000000185e-02
5.870000000000000107e+00	1.906300000000000008e-02
5.889999999999999680e+00	-1.567400000000000043e-02
5.910000000000000142e+00	-5.690200000000000119e-02
5.929999999999999716e+00	-8.072300000000000308e-02
5.950000000000000178e+00	-8.750399999999999845e-02
5.969999999999999751e+00	-8.434700000000000530e-02
5.990000000000000213e+00	-8.911199999999999677e-02
6.009999999999999787e+00	-9.602199999999999624e-02
6.030000000000000249e+00	-1.083100000000000035e-01
6.049999999999999822e+00	-1.133099999999999941e-01
6.070000000000000284e+00	-1.006999999999999978e-01
6.089999999999999858e+00	-1.071200000000000069e-01
6.110000000000000320e+00	-1.173300000000000037e-01
6.129999999999999893e+00	-1.149000000000000021e-01
6.150000000000000355e+00	-1.189599999999999963e-01
6.169999999999999929e+00	-1.242800000000000016e-01
6.190000000000000391e+00	-1.217700000000000032e-01
6.209999999999999964e+00	-1.146299999999999958e-01
6.230000000000000426e+00	-1.095000000000000001e-01
6.250000000000000000e+00	-1.101300000000000057e-01
6.269999999999999574e+00	-1.088999999999999968e-01
6.290000000000000036e+00	-9.584399999999999864e-02
6.309999999999999609e+00	-9.180900000000000172e-02
6.330000000000000071e+00	-1.011699999999999960e-01
6.349999999999999645e+00	-9.671200000000000629e-02
6.370000000000000107e+00	-8.877599999999999381e-02
6.389999999999999680e+00	-9.998899999999999455e-02
6.410000000000000142e+00	-1.150999999999999940e-01
6.429999999999999716e+00	-1.093900000000000011e-01
6.450000000000000178e+00	-1.062000000000000027e-01
6.469999999999999751e+00	-1.095799999999999969e-01
6.490000000000000213e+00	-1.181500000000000050e-01
6.509999999999999787e+00	-1.303400000000000114e-01
6.530000000000000249e+00	-1.224599999999999994e-01
6.549999999999999822e+00	-1.139600000000000057e-01
6.570000000000000284e+00	-1.259699999999999986e-01
6.589999999999999858e+00	-1.445899999999999963e-01
6.610000000000000320e+00	-1.645300000000000096e-01
6.629999999999999893e+00	-1.715500000000000080e-01
6.650000000000000355e+00	-1.844399999999999928e-01
6.669999999999999929e+00	-2.071399999999999908e-01
6.690000000000000391e+00	-2.137199999999999933e-01
6.709999999999999964e+00	-2.266499999999999904e-01
6.730000000000000426e+00	-2.364100000000000090e-01
6.750000000000000000e+00	-2.457799999999999985e-01
6.769999999999999574e+00	-2.446699999999999986e-01
6.790000000000000036e+00	-2.434999999999999942e-01
6.809999999999999609e+00	-2.577999999999999736e-01
6.830000000000000071e+00	-2.796399999999999997e-01
6.849999999999999645e+00	-3.089399999999999924e-01
6.870000000000000107e+00	-3.162499999999999756e-01
6.889999999999999680e+00	-3.242499999999999827e-01
6.910000000000000142e+00	-3.408300000000000218e-01
6.929999999999999716e+00	-3.532899999999999929e-01
6.950000000000000178e+00	-3.643799999999999817e-01
6.969999999999999751e+00	-3.820399999999999907e-01
6.990000000000000213e+00	-4.033100000000000018e-01
7.009999999999999787e+00	-4.056100000000000261e-01
7.030000000000000249e+00	-3.916999999999999926e-01
7.049999999999999822e+00	-3.942999999999999838e-01
7.070000000000000284e+00	-4.084699999999999998e-01
7.089999999999999858e+00	-4.097199999999999731e-01
7.110000000000000320e+00	-4.096500000000000141e-01
7.129999999999999893e+00	-4.083800000000000208e-01
7.150000000000000355e+00	-4.114300000000000179e-01
7.169999999999999929e+00	-4.057399999999999896e-01
7.190000000000000391e+00	-4.036899999999999933e-01
7.209999999999999964e+00	-4.131699999999999817e-01
7.230000000000000426e+00	-4.174800000000000177e-01
7.250000000000000000e+00	-4.218600000000000128e-01
7.269999999999999574e+00	-4.100300000000000056e-01
7.290000000000000036e+00	-3.993800000000000128e-01
7.309999999999999609e+00	-3.991600000000000148e-01
7.330000000000000071e+00	-3.830999999999999961e-01
7.349999999999999645e+00	-3.601699999999999902e-01
7.370000000000000107e+00	-3.543299999999999783e-01
7.389999999999999680e+00	-3.605999999999999761e-01
7.410000000000000142e+00	-3.634299999999999753e-01
7.429999999999999716e+00	-3.514200000000000101e-01
7.450000000000000178e+00	-3.203699999999999881e-01
7.469999999999999751e+00	-3.163199999999999901e-01
7.490000000000000213e+00	-3.140299999999999758e-01
7.509999999999999787e+00	-2.859200000000000075e-01
7.530000000000000249e+00	-2.651899999999999813e-01
7.549999999999999822e+00	-2.492699999999999916e-01
7.570000000000000284e+00	-2.331399999999999861e-01
7.589999999999999858e+00	-2.101600000000000135e-01
7.610000000000000320e+00	-1.901500000000000135e-01
7.629999999999999893e+00	-1.754900000000000071e-01
7.650000000000000355e+00	-1.554099999999999926e-01
7.669999999999999929e+00	-1.393800000000000039e-01
7.690000000000000391e+00	-1.296700000000000075e-01
7.709999999999999964e+00	-1.154899999999999954e-01
7.730000000000000426e+00	-1.070799999999999946e-01
7.750000000000000000e+00	-9.586400000000000476e-02
7.769999999999999574e+00	-7.025000000000000688e-02
7.790000000000000036e+00	-4.837400000000000033e-02
7.809999999999999609e+00	-2.217699999999999880e-02
7.830000000000000071e+00	-9.546799999999999384e-03
7.849999999999999645e+00	-1.487499999999999933e-02
7.870000000000000107e+00	-1.311300000000000052e-03
7.889999999999999680e+00	2.288799999999999862e-02
7.910000000000000142e+00	3.852400000000000269e-02
7.929999999999999716e+00	5.512999999999999845e-02
7.950000000000000178e+00	7.291100000000000358e-02
7.969999999999999751e+00	8.496299999999999686e-02
7.990000000000000213e+00	1.072499999999999981e-01
8.009999999999999787e+00	1.276100000000000012e-01
8.029999999999999361e+00	1.456800000000000039e-01
8.050000000000000711e+00	1.631199999999999872e-01
8.070000000000000284e+00	1.575400000000000134e-01
8.089999999999999858e+00	1.530600000000000016e-01
8.109999999999999432e+00	1.663399999999999879e-01
8.130000000000000782e+00	1.821500000000000064e-01
8.150000000000000355e+00	1.952500000000000069e-01
8.169999999999999929e+00	2.040599999999999914e-01
8.189999999999999503e+00	2.121200000000000030e-01
8.210000000000000853e+00	2.038800000000000057e-01
8.230000000000000426e+00	1.932399999999999951e-01
8.250000000000000000e+00	2.064999999999999891e-01
8.269999999999999574e+00	2.272399999999999975e-01
8.289999999999999147e+00	2.359700000000000131e-01
8.310000000000000497e+00	2.343899999999999872e-01
8.330000000000000071e+00	2.303000000000000047e-01
8.349999999999999645e+00	2.480900000000000050e-01
8.369999999999999218e+00	2.696299999999999808e-01
8.390000000000000568e+00	2.664799999999999947e-01
8.410000000000000142e+00	2.579600000000000226e-01
8.429999999999999716e+00	2.510999999999999899e-01
8.449999999999999289e+00	2.513299999999999979e-01
8.470000000000000639e+00	2.488599999999999979e-01
8.490000000000000213e+00	2.444399999999999906e-01
8.509999999999999787e+00	2.494999999999999996e-01
8.529999999999999361e+00	2.535299999999999776e-01
8.550000000000000711e+00	2.513199999999999878e-01
8.570000000000000284e+00	2.525299999999999767e-01
8.589999999999999858e+00	2.477199999999999958e-01
8.609999999999999432e+00	2.464200000000000002e-01
8.630000000000000782e+00	2.483899999999999997e-01
8.650000000000000355e+00	2.375899999999999956e-01
8.669999999999999929e+00	2.211700000000000055e-01
8.689999999999999503e+00	2.321199999999999930e-01
8.710000000000000853e+00	2.559299999999999908e-01
8.730000000000000426e+00	2.419099999999999862e-01
8.750000000000000000e+00	2.202600000000000113e-01
8.769999999999999574e+00	2.093700000000000006e-01
8.789999999999999147e+00	2.186099999999999988e-01
8.810000000000000497e+00	2.309199999999999864e-01
8.830000000000000071e+00	2.148100000000000009e-01
8.849999999999999645e+00	2.051600000000000090e-01
8.869999999999999218e+00	2.027200000000000113e-01
8.890000000000000568e+00	1.943400000000000127e-01
8.910000000000000142e+00	1.931900000000000006e-01
8.929999999999999716e+00	1.872699999999999920e-01
8.949999999999999289e+00	1.766699999999999937e-01
8.970000000000000639e+00	1.781099999999999905e-01
8.990000000000000213e+00	1.827699999999999880e-01
9.009999999999999787e+00	1.797300000000000009e-01
9.029999999999999361e+00	1.646299999999999986e-01
9.050000000000000711e+00	1.414400000000000102e-01
9.070000000000000284e+00	1.294200000000000073e-01
9.089999999999999858e+00	1.447599999999999998e-01
9.109999999999999432e+00	1.430099999999999982e-01
9.130000000000000782e+00	1.269899999999999918e-01
9.150000000000000355e+00	1.268900000000000028e-01
9.169999999999999929e+00	1.240099999999999952e-01
9.189999999999999503e+00	1.111599999999999949e-01
9.210000000000000853e+00	8.136000000000000176e-02
9.230000000000000426e+00	5.881600000000000023e-02
9.250000000000000000e+00	5.539700000000000180e-02
9.269999999999999574e+00	5.641299999999999787e-02
9.289999999999999147e+00	5.381099999999999772e-02
9.310000000000000497e+00	5.636399999999999744e-02
9.330000000000000071e+00	4.763099999999999973e-02
9.349999999999999645e+00	3.592200000000000254e-02
9.369999999999999218e+00	3.341999999999999832e-02
9.390000000000000568e+00	1.135800000000000004e-02
9.410000000000000142e+00	4.775399999999999957e-03
9.429999999999999716e+00	2.466099999999999889e-02
9.449999999999999289e+00	2.553400000000000114e-02
9.470000000000000639e+00	1.639799999999999938e-02
9.490000000000000213e+00	2.183099999999999971e-02
9.509999999999999787e+00	2.643300000000000163e-02
9.529999999999999361e+00	7.554899999999999810e-03
9.550000000000000711e+00	-8.494800000000000267e-03
9.570000000000000284e+00	-1.282299999999999933e-02
9.589999999999999858e+00	-2.826100000000000140e-02
9.609999999999999432e+00	-3.045199999999999990e-02
9.630000000000000782e+00	-1.665900000000000020e-02
9.650000000000000355e+00	-2.622800000000000131e-02
9.669999999999999929e+00	-3.305000000000000299e-02
9.689999999999999503e+00	-3.073599999999999943e-02
9.710000000000000853e+00	-3.034500000000000045e-02
9.730000000000000426e+00	-2.631199999999999858e-02
9.750000000000000000e+00	-3.903999999999999831e-02
9.769999999999999574e+00	-4.290599999999999969e-02
9.789999999999999147e+00	-3.575199999999999906e-02
9.810000000000000497e+00	-2.423799999999999913e-02
9.830000000000000071e+00	-2.724100000000000132e-02
9.849999999999999645e+00	-4.313899999999999679e-02
9.869999999999999218e+00	-5.854399999999999882e-02
9.890000000000000568e+00	-8.068000000000000171e-02
9.910000000000000142e+00	-8.738200000000000134e-02
9.929999999999999716e+00	-7.922500000000000375e-02
9.949999999999999289e+00	-6.079500000000000182e-02
9.970000000000000639e+00	-4.312799999999999967e-02
9.990000000000000213e+00	-5.037500000000000311e-02
1.000999999999999979e+01	-7.041500000000000536e-02
1.002999999999999936e+01	-5.982099999999999917e-02
1.005000000000000071e+01	-5.759100000000000330e-02
1.007000000000000028e+01	-8.551799999999999680e-02
1.008999999999999986e+01	-1.006699999999999956e-01
1.010999999999999943e+01	-1.020299999999999957e-01
1.013000000000000078e+01	-9.195399999999999407e-02
1.015000000000000036e+01	-6.972299999999999331e-02
1.016999999999999993e+01	-7.030300000000000438e-02
1.018999999999999950e+01	-8.587400000000000588e-02
1.021000000000000085e+01	-7.882400000000000517e-02
1.023000000000000043e+01	-6.469400000000000150e-02
1.025000000000000000e+01	-6.395699999999999996e-02
1.026999999999999957e+01	-8.196000000000000507e-02
1.028999999999999915e+01	-9.630299999999999971e-02
1.031000000000000050e+01	-9.394600000000000173e-02
1.033000000000000007e+01	-9.190399999999999958e-02
1.034999999999999964e+01	-8.577700000000000602e-02
1.036999999999999922e+01	-9.367999999999999938e-02
1.039000000000000057e+01	-1.221000000000000002e-01
1.041000000000000014e+01	-1.316599999999999993e-01
1.042999999999999972e+01	-1.174100000000000005e-01
1.044999999999999929e+01	-1.034700000000000064e-01
1.047000000000000064e+01	-1.008399999999999991e-01
1.049000000000000021e+01	-1.114099999999999951e-01
1.050999999999999979e+01	-1.093699999999999950e-01
1.052999999999999936e+01	-1.150299999999999934e-01
1.055000000000000071e+01	-1.428999999999999992e-01
1.057000000000000028e+01	-1.477600000000000025e-01
1.058999999999999986e+01	-1.555499999999999938e-01
1.060999999999999943e+01	-1.693199999999999983e-01
1.063000000000000078e+01	-1.540499999999999925e-01
1.065000000000000036e+01	-1.375500000000000056e-01
1.066999999999999993e+01	-1.468399999999999983e-01
1.068999999999999950e+01	-1.423899999999999888e-01
1.071000000000000085e+01	-1.237499999999999989e-01
1.073000000000000043e+01	-9.982299999999999507e-02
1.075000000000000000e+01	-8.789800000000000391e-02
1.076999999999999957e+01	-9.731900000000000273e-02
1.078999999999999915e+01	-1.107400000000000051e-01
1.081000000000000050e+01	-1.224299999999999972e-01
1.083000000000000007e+01	-1.090399999999999980e-01
1.084999999999999964e+01	-8.859300000000000508e-02
1.086999999999999922e+01	-9.453799999999999704e-02
1.089000000000000057e+01	-9.640999999999999570e-02
1.091000000000000014e+01	-7.897300000000000153e-02
1.092999999999999972e+01	-7.026100000000000401e-02
1.094999999999999929e+01	-8.203199999999999381e-02
1.097000000000000064e+01	-8.828999999999999349e-02
1.099000000000000021e+01	-9.630299999999999971e-02
1.100999999999999979e+01	-1.145000000000000046e-01
1.102999999999999936e+01	-1.014400000000000024e-01
1.105000000000000071e+01	-9.820299999999999863e-02
1.107000000000000028e+01	-1.005800000000000027e-01
1.108999999999999986e+01	-8.315100000000000269e-02
1.110999999999999943e+01	-7.343800000000000328e-02
1.113000000000000078e+01	-5.372999999999999998e-02
1.115000000000000036e+01	-5.765900000000000192e-02
1.116999999999999993e+01	-7.757699999999999319e-02
1.118999999999999950e+01	-7.449500000000000566e-02
1.121000000000000085e+01	-8.442299999999999804e-02
1.123000000000000043e+01	-9.341099999999999404e-02
1.125000000000000000e+01	-6.408999999999999420e-02
1.126999999999999957e+01	-3.502600000000000158e-02
1.128999999999999915e+01	-1.171400000000000045e-02
1.131000000000000050e+01	1.290799999999999934e-02
1.133000000000000007e+01	-1.988399999999999977e-03
1.134999999999999964e+01	-1.204599999999999942e-02
1.136999999999999922e+01	-2.336399999999999935e-02
1.139000000000000057e+01	-3.174099999999999838e-02
1.141000000000000014e+01	-1.052699999999999947e-03
1.142999999999999972e+01	9.694700000000000539e-03
1.144999999999999929e+01	-1.281400000000000074e-02
1.147000000000000064e+01	-1.988300000000000137e-02
1.149000000000000021e+01	-2.009800000000000128e-02
1.150999999999999979e+01	-3.814300000000000329e-02
1.152999999999999936e+01	-2.527300000000000033e-02
1.155000000000000071e+01	1.065999999999999934e-02
1.157000000000000028e+01	2.598400000000000015e-02
1.158999999999999986e+01	3.069900000000000059e-02
1.160999999999999943e+01	2.329699999999999827e-02
1.163000000000000078e+01	2.462100000000000052e-02
1.165000000000000036e+01	3.610100000000000114e-02
1.166999999999999993e+01	1.794099999999999862e-02
1.168999999999999950e+01	-1.165099999999999990e-02
1.171000000000000085e+01	-1.813199999999999881e-02
1.173000000000000043e+01	-1.393800000000000074e-02
1.175000000000000000e+01	-5.415800000000000128e-03
1.176999999999999957e+01	2.263499999999999887e-02
1.178999999999999915e+01	4.605599999999999972e-02
1.181000000000000050e+01	5.150799999999999823e-02
1.183000000000000007e+01	6.422500000000000431e-02
1.184999999999999964e+01	7.000599999999999878e-02
1.186999999999999922e+01	7.093399999999999705e-02
1.189000000000000057e+01	7.836899999999999422e-02
1.191000000000000014e+01	7.521500000000000408e-02
1.192999999999999972e+01	6.447300000000000253e-02
1.194999999999999929e+01	6.266499999999999848e-02
1.197000000000000064e+01	7.466699999999999726e-02
1.199000000000000021e+01	6.762200000000000155e-02
1.200999999999999979e+01	6.130100000000000132e-02
1.202999999999999936e+01	6.887000000000000066e-02
1.205000000000000071e+01	7.982699999999999518e-02
1.207000000000000028e+01	1.111199999999999966e-01
1.208999999999999986e+01	1.136400000000000049e-01
1.210999999999999943e+01	8.290999999999999759e-02
1.213000000000000078e+01	7.123599999999999377e-02
1.215000000000000036e+01	8.174199999999999522e-02
1.216999999999999993e+01	8.828199999999999936e-02
1.218999999999999950e+01	8.625199999999999534e-02
1.221000000000000085e+01	7.955099999999999671e-02
1.223000000000000043e+01	6.734999999999999321e-02
1.225000000000000000e+01	6.164800000000000141e-02
1.226999999999999957e+01	6.475100000000000300e-02
1.228999999999999915e+01	7.555499999999999716e-02
1.231000000000000050e+01	9.549299999999999455e-02
1.233000000000000007e+01	1.111199999999999966e-01
1.234999999999999964e+01	1.106700000000000045e-01
1.236999999999999922e+01	1.001699999999999952e-01
1.239000000000000057e+01	9.696299999999999364e-02
1.241000000000000014e+01	8.773699999999999555e-02
1.242999999999999972e+01	5.677900000000000308e-02
1.244999999999999929e+01	4.132899999999999768e-02
1.247000000000000064e+01	5.097100000000000242e-02
1.249000000000000021e+01	6.727700000000000347e-02
1.250999999999999979e+01	9.934300000000000075e-02
1.252999999999999936e+01	1.199899999999999994e-01
1.255000000000000071e+01	1.000700000000000062e-01
1.257000000000000028e+01	7.102300000000000280e-02
1.258999999999999986e+01	6.629699999999999482e-02
1.260999999999999943e+01	7.875000000000000056e-02
1.263000000000000078e+01	7.782200000000000228e-02
1.265000000000000036e+01	6.275799999999999434e-02
1.266999999999999993e+01	6.863900000000000556e-02
1.268999999999999950e+01	7.928000000000000325e-02
1.271000000000000085e+01	7.144599999999999562e-02
1.273000000000000043e+01	5.699300000000000199e-02
1.275000000000000000e+01	4.664000000000000090e-02
1.276999999999999957e+01	4.905500000000000138e-02
1.278999999999999915e+01	6.285999999999999921e-02
1.281000000000000050e+01	7.163999999999999535e-02
1.283000000000000007e+01	5.049700000000000022e-02
1.284999999999999964e+01	3.445200000000000345e-02
1.286999999999999922e+01	3.048500000000000168e-02
1.289000000000000057e+01	2.440600000000000061e-02
1.291000000000000014e+01	2.107799999999999951e-02
1.292999999999999972e+01	2.553599999999999967e-02
1.294999999999999929e+01	4.020699999999999968e-02
1.297000000000000064e+01	4.047599999999999809e-02
1.299000000000000021e+01	2.953400000000000122e-02
1.300999999999999979e+01	2.099399999999999877e-02
1.302999999999999936e+01	2.386399999999999980e-02
1.305000000000000071e+01	3.912999999999999812e-02
1.307000000000000028e+01	5.550700000000000078e-02
1.308999999999999986e+01	3.736099999999999838e-02
1.310999999999999943e+01	4.979400000000000145e-03
1.313000000000000078e+01	2.021399999999999933e-02
1.315000000000000036e+01	3.135000000000000286e-02
1.316999999999999993e+01	2.655499999999999874e-03
1.318999999999999950e+01	-1.904600000000000043e-02
1.321000000000000085e+01	-7.567199999999999621e-03
1.323000000000000043e+01	5.783599999999999852e-03
1.325000000000000000e+01	-5.133000000000000410e-03
1.326999999999999957e+01	1.370700000000000087e-03
1.328999999999999915e+01	-1.711899999999999923e-03
1.331000000000000050e+01	-2.312499999999999972e-02
1.333000000000000007e+01	-2.860000000000000042e-02
1.334999999999999964e+01	-4.242699999999999944e-02
1.336999999999999922e+01	-4.810099999999999792e-02
1.339000000000000057e+01	-4.061300000000000326e-02
1.341000000000000014e+01	-1.808799999999999991e-02
1.342999999999999972e+01	9.523900000000000074e-03
1.344999999999999929e+01	9.120700000000000682e-03
1.347000000000000064e+01	1.004899999999999977e-03
1.349000000000000021e+01	-6.549499999999999766e-03
1.350999999999999979e+01	-1.660700000000000023e-02
1.352999999999999936e+01	-1.904099999999999890e-02
1.355000000000000071e+01	-6.283999999999999655e-03
1.357000000000000028e+01	-2.149099999999999969e-02
1.358999999999999986e+01	-3.833600000000000202e-02
1.360999999999999943e+01	-2.429999999999999868e-02
1.363000000000000078e+01	-2.004799999999999985e-02
1.365000000000000036e+01	-3.796499999999999875e-02
1.366999999999999993e+01	-6.199299999999999949e-02
1.368999999999999950e+01	-7.028199999999999725e-02
1.371000000000000085e+01	-6.533700000000000618e-02
1.373000000000000043e+01	-4.992200000000000110e-02
1.375000000000000000e+01	-5.163999999999999840e-02
1.376999999999999957e+01	-6.184900000000000120e-02
1.378999999999999915e+01	-5.902999999999999914e-02
1.381000000000000050e+01	-4.335100000000000064e-02
1.383000000000000007e+01	-4.497899999999999815e-02
1.384999999999999964e+01	-6.604899999999999660e-02
1.386999999999999922e+01	-6.542699999999999905e-02
1.389000000000000057e+01	-6.233099999999999752e-02
1.391000000000000014e+01	-7.164399999999999935e-02
1.392999999999999972e+01	-6.133600000000000163e-02
1.394999999999999929e+01	-4.893800000000000233e-02
1.397000000000000064e+01	-5.717599999999999766e-02
1.399000000000000021e+01	-6.382599999999999385e-02
1.400999999999999979e+01	-7.386299999999999810e-02
1.402999999999999936e+01	-8.176700000000000634e-02
1.405000000000000071e+01	-8.026400000000000201e-02
1.407000000000000028e+01	-8.796199999999999852e-02
1.408999999999999986e+01	-9.107300000000000118e-02
1.410999999999999943e+01	-7.862299999999999844e-02
1.413000000000000078e+01	-6.336200000000000165e-02
1.415000000000000036e+01	-5.350900000000000101e-02
1.416999999999999993e+01	-6.114800000000000096e-02
1.418999999999999950e+01	-8.491899999999999449e-02
1.421000000000000085e+01	-1.083699999999999941e-01
1.423000000000000043e+01	-1.039199999999999985e-01
1.425000000000000000e+01	-9.182200000000000084e-02
1.426999999999999957e+01	-8.270399999999999974e-02
1.428999999999999915e+01	-5.465099999999999819e-02
1.431000000000000050e+01	-4.640699999999999686e-02
1.433000000000000007e+01	-6.045899999999999885e-02
1.434999999999999964e+01	-5.519000000000000294e-02
1.436999999999999922e+01	-4.621800000000000214e-02
1.439000000000000057e+01	-4.752300000000000274e-02
1.441000000000000014e+01	-4.769799999999999734e-02
1.442999999999999972e+01	-5.172700000000000214e-02
1.444999999999999929e+01	-5.975699999999999762e-02
1.447000000000000064e+01	-6.358500000000000263e-02
1.449000000000000021e+01	-6.266599999999999948e-02
1.450999999999999979e+01	-5.791299999999999920e-02
1.452999999999999936e+01	-5.587999999999999912e-02
1.455000000000000071e+01	-4.708899999999999891e-02
1.457000000000000028e+01	-2.949600000000000138e-02
1.458999999999999986e+01	-2.448399999999999882e-02
1.460999999999999943e+01	-3.380600000000000271e-02
1.463000000000000078e+01	-4.742699999999999694e-02
1.465000000000000036e+01	-4.750000000000000056e-02
1.466999999999999993e+01	-2.858000000000000124e-02
1.468999999999999950e+01	-2.491499999999999965e-02
1.471000000000000085e+01	-3.739900000000000169e-02
1.473000000000000043e+01	-3.197300000000000142e-02
1.475000000000000000e+01	-2.934799999999999909e-02
1.476999999999999957e+01	-2.935700000000000115e-02
1.478999999999999915e+01	-1.750099999999999920e-02
1.481000000000000050e+01	-4.139300000000000271e-03
1.483000000000000007e+01	1.155600000000000030e-02
1.484999999999999964e+01	-1.983200000000000121e-04
1.486999999999999922e+01	-1.740299999999999833e-02
1.489000000000000057e+01	-1.316400000000000035e-02
1.491000000000000014e+01	-1.977800000000000044e-02
1.492999999999999972e+01	-2.310800000000000007e-02
1.494999999999999929e+01	-1.159199999999999987e-02
1.497000000000000064e+01	-2.540499999999999790e-03
1.499000000000000021e+01	4.788800000000000175e-03
1.500999999999999979e+01	2.004500000000000032e-02
1.502999999999999936e+01	3.497900000000000315e-02
1.505000000000000071e+01	3.059600000000000167e-02
1.507000000000000028e+01	1.064999999999999974e-02
1.508999999999999986e+01	-9.947499999999999745e-03
1.510999999999999943e+01	-1.140000000000000041e-02
1.513000000000000078e+01	-7.441900000000000424e-03
1.515000000000000036e+01	-2.166799999999999976e-02
1.516999999999999993e+01	-3.967999999999999999e-02
1.518999999999999950e+01	-2.699700000000000016e-02
1.521000000000000085e+01	-8.195400000000000254e-03
1.523000000000000043e+01	-6.876900000000000027e-03
1.525000000000000000e+01	1.278300000000000009e-03
1.526999999999999957e+01	2.241999999999999896e-02
1.528999999999999915e+01	3.291199999999999681e-02
1.531000000000000050e+01	2.687300000000000105e-02
1.533000000000000007e+01	3.026900000000000077e-02
1.534999999999999964e+01	4.644199999999999717e-02
1.536999999999999922e+01	5.371599999999999986e-02
1.539000000000000057e+01	5.249100000000000293e-02
1.541000000000000014e+01	5.513200000000000045e-02
1.542999999999999972e+01	4.857999999999999818e-02
1.544999999999999929e+01	2.860700000000000048e-02
1.547000000000000064e+01	2.953499999999999875e-02
1.549000000000000021e+01	2.232200000000000156e-02
1.550999999999999979e+01	1.677000000000000018e-02
1.552999999999999936e+01	4.103500000000000203e-02
1.555000000000000071e+01	3.915799999999999836e-02
1.557000000000000028e+01	2.332199999999999898e-02
1.558999999999999986e+01	3.377999999999999753e-02
1.560999999999999943e+01	4.974100000000000049e-02
1.563000000000000078e+01	4.945399999999999796e-02
1.565000000000000036e+01	7.066999999999999671e-02
1.566999999999999993e+01	8.461299999999999377e-02
1.568999999999999950e+01	7.387299999999999423e-02
1.571000000000000085e+01	7.765900000000000580e-02
1.573000000000000043e+01	6.731499999999999984e-02
1.575000000000000000e+01	2.355600000000000055e-02
1.576999999999999957e+01	-1.526999999999999983e-04
1.578999999999999915e+01	1.411800000000000034e-02
1.581000000000000050e+01	3.701999999999999735e-02
1.583000000000000007e+01	4.805799999999999655e-02
1.584999999999999964e+01	3.005700000000000038e-02
1.586999999999999922e+01	3.447700000000000070e-02
1.589000000000000057e+01	4.942099999999999965e-02
1.591000000000000014e+01	3.528200000000000086e-02
1.592999999999999972e+01	3.273299999999999821e-02
1.594999999999999929e+01	2.801899999999999877e-02
1.597000000000000064e+01	1.605699999999999836e-02
1.599000000000000021e+01	9.867100000000000176e-03
1.601000000000000156e+01	-4.104199999999999689e-03
1.603000000000000114e+01	-1.142999999999999919e-02
1.605000000000000071e+01	-1.459399999999999933e-02
1.607000000000000028e+01	-7.301000000000000198e-03
1.608999999999999986e+01	2.144000000000000072e-02
1.610999999999999943e+01	5.215800000000000297e-02
1.612999999999999901e+01	6.549099999999999366e-02
1.614999999999999858e+01	5.375400000000000317e-02
1.617000000000000171e+01	4.452699999999999714e-02
1.619000000000000128e+01	4.765300000000000091e-02
1.621000000000000085e+01	4.816000000000000142e-02
1.623000000000000043e+01	2.777299999999999908e-02
1.625000000000000000e+01	8.257999999999999716e-03
1.626999999999999957e+01	1.183999999999999983e-02
1.628999999999999915e+01	1.208700000000000052e-02
1.630999999999999872e+01	8.263500000000000012e-03
1.632999999999999829e+01	2.576900000000000024e-02
1.635000000000000142e+01	4.168499999999999983e-02
1.637000000000000099e+01	2.511199999999999891e-02
1.639000000000000057e+01	2.178300000000000028e-02
1.641000000000000014e+01	4.059900000000000314e-02
1.642999999999999972e+01	4.652799999999999991e-02
1.644999999999999929e+01	4.960200000000000026e-02
1.646999999999999886e+01	5.219499999999999834e-02
1.648999999999999844e+01	2.835299999999999973e-02
1.651000000000000156e+01	1.831800000000000095e-02
1.653000000000000114e+01	3.551900000000000196e-02
1.655000000000000071e+01	4.438099999999999684e-02
1.657000000000000028e+01	5.577900000000000219e-02
1.658999999999999986e+01	3.590700000000000142e-02
1.660999999999999943e+01	1.274799999999999978e-03
1.662999999999999901e+01	1.205600000000000074e-02
1.664999999999999858e+01	2.016599999999999990e-02
1.667000000000000171e+01	1.108199999999999940e-03
1.669000000000000128e+01	1.693400000000000070e-03
1.671000000000000085e+01	-4.482100000000000146e-03
1.673000000000000043e+01	-3.030400000000000107e-02
1.675000000000000000e+01	-2.949600000000000138e-02
1.676999999999999957e+01	-1.585699999999999957e-02
1.678999999999999915e+01	-3.425399999999999973e-02
1.680999999999999872e+01	-5.700000000000000205e-02
1.682999999999999829e+01	-2.708999999999999950e-02
1.685000000000000142e+01	6.322200000000000042e-03
1.687000000000000099e+01	5.818199999999999934e-03
1.689000000000000057e+01	2.873199999999999799e-03
1.691000000000000014e+01	4.143499999999999614e-03
1.692999999999999972e+01	-5.773499999999999986e-03
1.694999999999999929e+01	-2.091600000000000056e-02
1.696999999999999886e+01	-2.590699999999999947e-02
1.698999999999999844e+01	-2.091499999999999956e-02
1.701000000000000156e+01	-1.864599999999999938e-02
1.703000000000000114e+01	-2.044100000000000084e-02
1.705000000000000071e+01	-2.819400000000000031e-02
1.707000000000000028e+01	-1.989099999999999896e-02
1.708999999999999986e+01	-1.701799999999999841e-02
1.710999999999999943e+01	-3.068200000000000094e-02
1.712999999999999901e+01	-2.734999999999999931e-02
1.714999999999999858e+01	-2.433499999999999899e-02
1.717000000000000171e+01	-1.777899999999999966e-02
1.719000000000000128e+01	-1.463199999999999917e-02
1.721000000000000085e+01	-3.070200000000000012e-02
1.723000000000000043e+01	-4.770599999999999841e-02
1.725000000000000000e+01	-4.084100000000000230e-02
1.726999999999999957e+01	-6.709800000000000486e-02
1.728999999999999915e+01	-1.039800000000000030e-01
1.730999999999999872e+01	-9.192799999999999583e-02
1.732999999999999829e+01	-6.563299999999999690e-02
1.735000000000000142e+01	-4.284799999999999720e-02
1.737000000000000099e+01	-1.990400000000000155e-02
1.739000000000000057e+01	-1.853199999999999986e-02
1.741000000000000014e+01	-8.853299999999999711e-03
1.742999999999999972e+01	1.819199999999999984e-02
1.744999999999999929e+01	2.813299999999999829e-02
1.746999999999999886e+01	2.025200000000000004e-03
1.748999999999999844e+01	-4.075899999999999662e-02
1.751000000000000156e+01	-4.885500000000000259e-02
1.753000000000000114e+01	-2.331400000000000139e-02
1.755000000000000071e+01	-1.305199999999999937e-02
1.757000000000000028e+01	-6.286299999999999874e-03
1.758999999999999986e+01	1.339500000000000066e-02
1.760999999999999943e+01	-2.242299999999999849e-02
1.762999999999999901e+01	-6.924099999999999699e-02
1.764999999999999858e+01	-5.605199999999999766e-02
1.767000000000000171e+01	-2.677799999999999972e-02
1.769000000000000128e+01	-3.542399999999999802e-03
1.771000000000000085e+01	-8.307800000000000601e-03
1.773000000000000043e+01	-4.996500000000000247e-02
1.775000000000000000e+01	-5.275500000000000328e-02
1.776999999999999957e+01	-2.113699999999999954e-02
1.778999999999999915e+01	-2.315700000000000050e-02
1.780999999999999872e+01	-1.516400000000000040e-02
1.782999999999999829e+01	-5.450299999999999936e-03
1.785000000000000142e+01	-1.818699999999999831e-02
1.787000000000000099e+01	-3.804099999999999843e-02
1.789000000000000057e+01	-5.617799999999999877e-02
1.791000000000000014e+01	-4.302299999999999874e-02
1.792999999999999972e+01	-1.720899999999999860e-02
1.794999999999999929e+01	-2.738399999999999862e-02
1.796999999999999886e+01	-4.871099999999999736e-02
1.798999999999999844e+01	-1.651100000000000137e-02
1.801000000000000156e+01	3.289000000000000257e-02
1.803000000000000114e+01	2.024899999999999964e-02
1.805000000000000071e+01	-1.858500000000000082e-02
1.807000000000000028e+01	-2.927000000000000088e-02
1.808999999999999986e+01	-3.885899999999999771e-02
1.810999999999999943e+01	-3.402999999999999775e-02
1.812999999999999901e+01	-1.630399999999999905e-02
1.814999999999999858e+01	-2.045599999999999849e-02
1.817000000000000171e+01	-3.467900000000000149e-02
1.819000000000000128e+01	-1.598099999999999868e-02
1.821000000000000085e+01	-1.502899999999999939e-03
1.823000000000000043e+01	-1.954900000000000040e-02
1.825000000000000000e+01	-1.621500000000000025e-02
1.826999999999999957e+01	-2.029700000000000167e-03
1.828999999999999915e+01	9.858000000000000443e-03
1.830999999999999872e+01	9.455099999999999269e-03
1.832999999999999829e+01	-8.395599999999999591e-03
1.835000000000000142e+01	-4.120099999999999804e-03
1.837000000000000099e+01	3.464699999999999811e-03
1.839000000000000057e+01	2.772499999999999964e-02
1.841000000000000014e+01	6.590799999999999437e-02
1.842999999999999972e+01	3.971700000000000230e-02
1.844999999999999929e+01	1.291699999999999966e-02
1.846999999999999886e+01	1.767099999999999921e-02
1.848999999999999844e+01	-1.924600000000000052e-03
1.851000000000000156e+01	-3.420100000000000223e-02
1.853000000000000114e+01	-3.015299999999999925e-02
1.855000000000000071e+01	-9.182799999999999643e-03
1.857000000000000028e+01	-4.385299999999999962e-03
1.858999999999999986e+01	9.373599999999999294e-03
1.860999999999999943e+01	3.022899999999999893e-02
1.862999999999999901e+01	3.461700000000000194e-02
1.864999999999999858e+01	3.285699999999999732e-02
1.867000000000000171e+01	2.162400000000000086e-02
1.869000000000000128e+01	8.290699999999999806e-03
1.871000000000000085e+01	2.177700000000000122e-02
1.873000000000000043e+01	3.434899999999999759e-02
1.875000000000000000e+01	4.943999999999999610e-03
1.876999999999999957e+01	-2.588599999999999929e-02
1.878999999999999915e+01	-6.640400000000000295e-03
1.880999999999999872e+01	-1.751900000000000028e-03
1.882999999999999829e+01	-1.196400000000000068e-02
1.885000000000000142e+01	2.217699999999999880e-02
1.887000000000000099e+01	6.497999999999999610e-02
1.889000000000000057e+01	4.661300000000000165e-02
1.891000000000000014e+01	1.642899999999999916e-02
1.892999999999999972e+01	2.689100000000000171e-02
1.894999999999999929e+01	8.406600000000000183e-03
1.896999999999999886e+01	-4.263300000000000249e-03
1.898999999999999844e+01	2.019200000000000161e-02
1.901000000000000156e+01	9.534100000000000213e-03
1.903000000000000114e+01	7.619899999999999764e-03
1.905000000000000071e+01	4.020900000000000168e-02
1.907000000000000028e+01	5.082799999999999818e-02
1.908999999999999986e+01	6.098800000000000054e-02
1.910999999999999943e+01	4.383100000000000190e-02
1.912999999999999901e+01	-1.264700000000000026e-02
1.914999999999999858e+01	-4.361999999999999905e-02
1.917000000000000171e+01	-4.000499999999999889e-02
1.919000000000000128e+01	-6.270500000000000032e-03
1.921000000000000085e+01	1.265600000000000058e-02
1.923000000000000043e+01	2.887599999999999889e-02
1.925000000000000000e+01	2.453400000000000025e-02
1.926999999999999957e+01	-3.007999999999999910e-02
1.928999999999999915e+01	-3.511700000000000238e-02
1.930999999999999872e+01	9.456799999999999581e-03
1.932999999999999829e+01	3.335300000000000070e-02
1.935000000000000142e+01	3.859499999999999736e-02
1.937000000000000099e+01	5.574799999999999894e-02
1.939000000000000057e+01	7.262399999999999411e-02
1.941000000000000014e+01	5.301000000000000156e-02
1.942999999999999972e+01	2.055299999999999835e-02
1.944999999999999929e+01	2.528600000000000205e-03
1.946999999999999886e+01	-2.579800000000000149e-03
1.948999999999999844e+01	1.959899999999999837e-02
1.951000000000000156e+01	2.801899999999999877e-02
1.953000000000000114e+01	3.993299999999999975e-03
1.955000000000000071e+01	4.726400000000000393e-03
1.957000000000000028e+01	2.823099999999999915e-02
1.958999999999999986e+01	4.606799999999999784e-02
1.960999999999999943e+01	4.194400000000000212e-02
1.962999999999999901e+01	2.149500000000000022e-02
1.964999999999999858e+01	-3.941300000000000229e-04
1.967000000000000171e+01	-7.557799999999999935e-03
1.969000000000000128e+01	7.471900000000000069e-03
1.971000000000000085e+01	3.413299999999999668e-02
1.973000000000000043e+01	7.089299999999999768e-02
1.975000000000000000e+01	6.112200000000000272e-02
1.976999999999999957e+01	-5.548400000000000207e-03
1.978999999999999915e+01	-5.343099999999999933e-02
1.980999999999999872e+01	-3.272499999999999715e-02
1.982999999999999829e+01	1.640600000000000044e-02
1.985000000000000142e+01	2.824499999999999927e-02
1.987000000000000099e+01	1.124700000000000005e-02
1.989000000000000057e+01	1.760499999999999912e-02
1.991000000000000014e+01	2.252799999999999941e-02
1.992999999999999972e+01	-1.212200000000000083e-02
1.994999999999999929e+01	-2.158399999999999902e-02
1.996999999999999886e+01	-4.200299999999999694e-03
1.998999999999999844e+01	-1.150400000000000034e-02
2.001000000000000156e+01	-1.496199999999999961e-02
2.003000000000000114e+01	-3.139900000000000156e-03
2.005000000000000071e+01	4.081600000000000332e-03
2.007000000000000028e+01	2.338499999999999954e-02
2.008999999999999986e+01	2.625100000000000003e-02
2.010999999999999943e+01	4.256300000000000187e-03
2.012999999999999901e+01	2.783800000000000163e-02
2.014999999999999858e+01	6.167000000000000259e-02
2.017000000000000171e+01	5.524099999999999844e-02
2.019000000000000128e+01	4.862999999999999962e-02
2.021000000000000085e+01	6.139399999999999719e-02
2.023000000000000043e+01	5.449299999999999977e-02
2.025000000000000000e+01	1.140599999999999947e-02
2.026999999999999957e+01	-2.433400000000000146e-02
2.028999999999999915e+01	-1.814699999999999994e-02
2.030999999999999872e+01	2.657800000000000093e-02
2.032999999999999829e+01	3.049400000000000027e-02
2.035000000000000142e+01	-2.485599999999999962e-02
2.037000000000000099e+01	-4.765500000000000291e-02
2.039000000000000057e+01	-1.638399999999999926e-02
2.041000000000000014e+01	2.433899999999999952e-02
2.042999999999999972e+01	2.114500000000000060e-02
2.044999999999999929e+01	2.184499999999999983e-02
2.046999999999999886e+01	-8.823299999999999199e-03
2.048999999999999844e+01	-8.501599999999999435e-02
2.051000000000000156e+01	-9.601999999999999424e-02
2.053000000000000114e+01	-6.676999999999999602e-02
2.055000000000000071e+01	-5.020700000000000163e-02
2.057000000000000028e+01	-1.532599999999999935e-02
2.058999999999999986e+01	2.496099999999999795e-03
2.060999999999999943e+01	-2.342599999999999891e-02
2.062999999999999901e+01	-5.501400000000000040e-02
2.064999999999999858e+01	-7.501900000000000235e-02
2.067000000000000171e+01	-4.481700000000000267e-02
2.069000000000000128e+01	6.210799999999999828e-03
2.071000000000000085e+01	2.961300000000000043e-02
2.073000000000000043e+01	9.785800000000000748e-03
2.075000000000000000e+01	-2.848399999999999890e-02
2.076999999999999957e+01	-1.216899999999999926e-02
2.078999999999999915e+01	7.751400000000000304e-03
2.080999999999999872e+01	3.280400000000000156e-03
2.082999999999999829e+01	8.444600000000000023e-03
2.085000000000000142e+01	2.231199999999999850e-02
2.087000000000000099e+01	2.428200000000000150e-02
2.089000000000000057e+01	8.859399999999999914e-03
2.091000000000000014e+01	-1.179599999999999919e-02
2.092999999999999972e+01	-1.079199999999999951e-02
2.094999999999999929e+01	-2.523600000000000149e-02
2.096999999999999886e+01	-5.527200000000000168e-02
2.098999999999999844e+01	-2.444100000000000092e-02
2.101000000000000156e+01	1.217900000000000059e-02
2.103000000000000114e+01	1.075500000000000067e-02
2.105000000000000071e+01	-1.363400000000000029e-02
2.107000000000000028e+01	-1.433300000000000025e-02
2.108999999999999986e+01	5.328600000000000177e-03
2.110999999999999943e+01	-1.056999999999999953e-02
2.112999999999999901e+01	-3.349499999999999700e-02
2.114999999999999858e+01	-4.576899999999999719e-02
2.117000000000000171e+01	-4.692400000000000043e-02
2.119000000000000128e+01	-5.409900000000000125e-02
2.121000000000000085e+01	-7.992299999999999405e-02
2.123000000000000043e+01	-5.956600000000000089e-02
2.125000000000000000e+01	-2.631400000000000058e-02
2.126999999999999957e+01	-3.327399999999999802e-02
2.128999999999999915e+01	-5.743800000000000294e-02
2.130999999999999872e+01	-5.644500000000000212e-02
2.132999999999999829e+01	-2.701500000000000082e-02
2.135000000000000142e+01	5.805499999999999897e-03
2.137000000000000099e+01	9.941600000000000090e-03
2.139000000000000057e+01	-3.365499999999999742e-02
2.141000000000000014e+01	-6.489799999999999736e-02
2.142999999999999972e+01	-5.769500000000000323e-02
2.144999999999999929e+01	-1.593999999999999931e-02
2.146999999999999886e+01	4.023000000000000187e-02
2.148999999999999844e+01	3.561299999999999882e-02
2.151000000000000156e+01	9.528999999999999276e-03
2.153000000000000114e+01	-1.104499999999999926e-02
2.155000000000000071e+01	-3.329599999999999921e-02
2.157000000000000028e+01	-3.643400000000000111e-02
2.158999999999999986e+01	-3.997099999999999959e-02
2.160999999999999943e+01	1.184999999999999942e-02
2.162999999999999901e+01	4.096500000000000141e-02
2.164999999999999858e+01	1.646399999999999947e-02
2.167000000000000171e+01	-8.748900000000000426e-03
2.169000000000000128e+01	-5.910300000000000276e-02
2.171000000000000085e+01	-6.108700000000000241e-02
2.173000000000000043e+01	-2.126099999999999865e-02
2.175000000000000000e+01	-2.339099999999999860e-02
2.176999999999999957e+01	-3.858600000000000224e-02
2.178999999999999915e+01	-2.745500000000000024e-02
2.180999999999999872e+01	-3.080799999999999858e-02
2.182999999999999829e+01	-3.754699999999999704e-02
2.185000000000000142e+01	-2.136199999999999991e-03
2.187000000000000099e+01	-3.268500000000000300e-05
2.189000000000000057e+01	-1.646200000000000094e-02
2.191000000000000014e+01	-7.462899999999999742e-03
2.192999999999999972e+01	1.708399999999999849e-02
2.194999999999999929e+01	1.177300000000000048e-02
2.196999999999999886e+01	-3.347800000000000168e-03
2.198999999999999844e+01	-9.530800000000000730e-03
2.201000000000000156e+01	-1.181399999999999985e-02
2.203000000000000114e+01	1.469600000000000073e-02
2.205000000000000071e+01	3.521400000000000224e-02
2.207000000000000028e+01	1.173500000000000064e-02
2.208999999999999986e+01	-2.525900000000000020e-02
2.210999999999999943e+01	-2.792199999999999890e-02
2.212999999999999901e+01	-3.489899999999999947e-02
2.214999999999999858e+01	-1.888700000000000101e-02
2.217000000000000171e+01	5.175300000000000039e-02
2.219000000000000128e+01	9.633899999999999408e-02
2.221000000000000085e+01	7.442899999999999516e-02
2.223000000000000043e+01	4.862799999999999762e-02
2.225000000000000000e+01	2.505599999999999841e-02
2.226999999999999957e+01	-1.408300000000000003e-02
2.228999999999999915e+01	-4.306399999999999811e-02
2.230999999999999872e+01	-2.841000000000000122e-02
2.232999999999999829e+01	4.241700000000000158e-03
2.235000000000000142e+01	-1.412300000000000014e-02
2.237000000000000099e+01	-1.950100000000000097e-02
2.239000000000000057e+01	3.870900000000000035e-02
2.241000000000000014e+01	4.597699999999999704e-02
2.242999999999999972e+01	2.826800000000000146e-02
2.244999999999999929e+01	3.073199999999999890e-02
2.246999999999999886e+01	3.567100000000000132e-02
2.248999999999999844e+01	2.784800000000000036e-03
2.251000000000000156e+01	-3.432600000000000234e-02
2.253000000000000114e+01	-1.275500000000000071e-02
2.255000000000000071e+01	2.847999999999999837e-02
2.257000000000000028e+01	2.203499999999999903e-02
2.258999999999999986e+01	-1.078499999999999945e-02
2.260999999999999943e+01	-2.138999999999999929e-02
2.262999999999999901e+01	-3.939299999999999746e-03
2.264999999999999858e+01	-6.332300000000000342e-04
2.267000000000000171e+01	-1.505500000000000067e-02
2.269000000000000128e+01	7.868600000000000117e-04
2.271000000000000085e+01	1.802399999999999836e-02
2.273000000000000043e+01	6.557200000000000008e-03
2.275000000000000000e+01	-3.818900000000000072e-02
2.276999999999999957e+01	-3.505199999999999982e-02
2.278999999999999915e+01	1.351100000000000044e-02
2.280999999999999872e+01	4.501600000000000046e-02
2.282999999999999829e+01	7.554700000000000304e-02
2.285000000000000142e+01	6.258800000000000474e-02
2.287000000000000099e+01	-3.634800000000000097e-03
2.289000000000000057e+01	-2.462699999999999959e-02
2.291000000000000014e+01	-2.094400000000000081e-02
2.292999999999999972e+01	-3.783799999999999664e-02
2.294999999999999929e+01	-2.515500000000000028e-02
2.296999999999999886e+01	-3.839499999999999857e-02
2.298999999999999844e+01	-1.589700000000000141e-02
2.301000000000000156e+01	-1.112999999999999927e-02
2.303000000000000114e+01	-5.952400000000000052e-02
2.305000000000000071e+01	-2.235900000000000040e-02
2.307000000000000028e+01	-2.145999999999999991e-02
2.308999999999999986e+01	-9.382500000000000562e-02
2.310999999999999943e+01	-9.693799999999999639e-02
2.312999999999999901e+01	-3.459600000000000175e-02
2.314999999999999858e+01	2.814399999999999888e-02
2.317000000000000171e+01	3.852200000000000069e-02
2.319000000000000128e+01	1.934699999999999961e-02
2.321000000000000085e+01	3.932499999999999885e-02
2.323000000000000043e+01	1.502299999999999990e-02
2.325000000000000000e+01	-2.091000000000000150e-02
2.326999999999999957e+01	1.238000000000000038e-02
2.328999999999999915e+01	3.726200000000000345e-02
2.330999999999999872e+01	2.702699999999999894e-02
2.332999999999999829e+01	1.661400000000000030e-02
2.335000000000000142e+01	2.998999999999999930e-02
2.337000000000000099e+01	6.044999999999999679e-02
2.339000000000000057e+01	9.264699999999999325e-02
2.341000000000000014e+01	7.363400000000000500e-02
2.342999999999999972e+01	4.789500000000000007e-02
2.344999999999999929e+01	1.031600000000000052e-02
2.346999999999999886e+01	-2.959000000000000172e-02
2.348999999999999844e+01	-4.304700000000000193e-02
2.351000000000000156e+01	-8.508200000000000485e-02
2.353000000000000114e+01	-9.532899999999999707e-02
2.355000000000000071e+01	-6.787400000000000377e-02
2.357000000000000028e+01	-1.162700000000000018e-02
2.358999999999999986e+01	2.214400000000000049e-02
2.360999999999999943e+01	-1.900400000000000006e-03
2.362999999999999901e+01	-1.920099999999999932e-02
2.364999999999999858e+01	-2.127899999999999930e-02
2.367000000000000171e+01	1.389100000000000057e-02
2.369000000000000128e+01	2.152199999999999892e-04
2.371000000000000085e+01	-4.114099999999999702e-02
2.373000000000000043e+01	-6.173599999999999921e-02
2.375000000000000000e+01	-5.615900000000000059e-02
2.376999999999999957e+01	-2.156299999999999883e-02
2.378999999999999915e+01	2.351900000000000084e-03
2.380999999999999872e+01	-7.724499999999999596e-03
2.382999999999999829e+01	-3.054799999999999877e-02
2.385000000000000142e+01	-1.059000000000000045e-02
2.387000000000000099e+01	-3.720600000000000296e-02
2.389000000000000057e+01	-9.271600000000000674e-02
2.391000000000000014e+01	-1.026500000000000051e-01
2.392999999999999972e+01	-8.360099999999999476e-02
2.394999999999999929e+01	-3.559199999999999864e-02
2.396999999999999886e+01	2.285399999999999932e-02
2.398999999999999844e+01	1.434400000000000085e-02
