# Supplementary material for: Octahedral oxide glass network in ambient pressure neodymium titanate
Source: Sci Rep. 2022 May 18;12:8258. doi: 10.1038/s41598-022-12342-x (PMC9117677; doi:10.1038/s41598-022-12342-x)
Supplement: Supplementary file 3 — Supplementary Information 3. [file 41598_2022_12342_MOESM3_ESM.txt]

# Q (inv. Angstrom)	S(Q)
2.999999999999999889e-02	-2.165299999999999780e+00
5.000000000000000278e-02	-2.165299999999999780e+00
7.000000000000000666e-02	-2.165399999999999991e+00
8.999999999999999667e-02	-2.165399999999999991e+00
1.100000000000000006e-01	-2.165500000000000203e+00
1.300000000000000044e-01	-2.165599999999999969e+00
1.499999999999999944e-01	-2.165700000000000180e+00
1.700000000000000122e-01	-2.165900000000000158e+00
1.900000000000000022e-01	-2.165999999999999925e+00
2.099999999999999922e-01	-2.166199999999999903e+00
2.300000000000000100e-01	-2.166399999999999881e+00
2.500000000000000000e-01	-2.166599999999999859e+00
2.700000000000000178e-01	-2.166700000000000070e+00
2.899999999999999800e-01	-2.174199999999999910e+00
3.099999999999999978e-01	-2.225099999999999856e+00
3.300000000000000155e-01	-2.257200000000000095e+00
3.499999999999999778e-01	-2.187100000000000044e+00
3.699999999999999956e-01	-2.118599999999999817e+00
3.900000000000000133e-01	-2.076799999999999979e+00
4.099999999999999756e-01	-2.059099999999999930e+00
4.299999999999999933e-01	-2.103099999999999969e+00
4.500000000000000111e-01	-2.151600000000000179e+00
4.699999999999999734e-01	-2.161300000000000221e+00
4.899999999999999911e-01	-2.226599999999999913e+00
5.100000000000000089e-01	-2.242799999999999905e+00
5.300000000000000266e-01	-2.203100000000000058e+00
5.500000000000000444e-01	-2.232699999999999907e+00
5.699999999999999512e-01	-2.266700000000000159e+00
5.899999999999999689e-01	-2.298900000000000166e+00
6.099999999999999867e-01	-2.285299999999999887e+00
6.300000000000000044e-01	-2.266799999999999926e+00
6.500000000000000222e-01	-2.248099999999999987e+00
6.700000000000000400e-01	-2.239599999999999813e+00
6.899999999999999467e-01	-2.278399999999999981e+00
7.099999999999999645e-01	-2.326999999999999957e+00
7.299999999999999822e-01	-2.344199999999999839e+00
7.500000000000000000e-01	-2.332800000000000207e+00
7.700000000000000178e-01	-2.319199999999999928e+00
7.900000000000000355e-01	-2.298700000000000188e+00
8.100000000000000533e-01	-2.308300000000000018e+00
8.299999999999999600e-01	-2.302000000000000046e+00
8.499999999999999778e-01	-2.267599999999999838e+00
8.699999999999999956e-01	-2.268499999999999961e+00
8.900000000000000133e-01	-2.283300000000000107e+00
9.100000000000000311e-01	-2.266700000000000159e+00
9.300000000000000488e-01	-2.198199999999999932e+00
9.499999999999999556e-01	-2.148400000000000087e+00
9.699999999999999734e-01	-2.116699999999999804e+00
9.899999999999999911e-01	-2.083400000000000141e+00
1.010000000000000009e+00	-2.076400000000000023e+00
1.030000000000000027e+00	-2.069700000000000095e+00
1.050000000000000044e+00	-2.037300000000000111e+00
1.070000000000000062e+00	-2.057900000000000063e+00
1.090000000000000080e+00	-2.108699999999999797e+00
1.110000000000000098e+00	-2.115699999999999914e+00
1.129999999999999893e+00	-2.157200000000000006e+00
1.149999999999999911e+00	-2.180099999999999927e+00
1.169999999999999929e+00	-2.150199999999999889e+00
1.189999999999999947e+00	-2.147800000000000153e+00
1.209999999999999964e+00	-2.135400000000000187e+00
1.229999999999999982e+00	-2.094399999999999817e+00
1.250000000000000000e+00	-2.095600000000000129e+00
1.270000000000000018e+00	-2.146599999999999842e+00
1.290000000000000036e+00	-2.162399999999999878e+00
1.310000000000000053e+00	-2.147499999999999964e+00
1.330000000000000071e+00	-2.146199999999999886e+00
1.350000000000000089e+00	-2.117100000000000204e+00
1.370000000000000107e+00	-2.108000000000000096e+00
1.389999999999999902e+00	-2.136600000000000055e+00
1.409999999999999920e+00	-2.155400000000000205e+00
1.429999999999999938e+00	-2.152800000000000047e+00
1.449999999999999956e+00	-2.129100000000000215e+00
1.469999999999999973e+00	-2.099299999999999944e+00
1.489999999999999991e+00	-2.105900000000000105e+00
1.510000000000000009e+00	-2.139200000000000212e+00
1.530000000000000027e+00	-2.169200000000000017e+00
1.550000000000000044e+00	-2.194500000000000117e+00
1.570000000000000062e+00	-2.218300000000000161e+00
1.590000000000000080e+00	-2.239900000000000002e+00
1.610000000000000098e+00	-2.247500000000000053e+00
1.629999999999999893e+00	-2.248000000000000220e+00
1.649999999999999911e+00	-2.258999999999999897e+00
1.669999999999999929e+00	-2.268800000000000150e+00
1.689999999999999947e+00	-2.241400000000000059e+00
1.709999999999999964e+00	-2.225000000000000089e+00
1.729999999999999982e+00	-2.237999999999999989e+00
1.750000000000000000e+00	-2.256600000000000161e+00
1.770000000000000018e+00	-2.268499999999999961e+00
1.790000000000000036e+00	-2.236600000000000144e+00
1.810000000000000053e+00	-2.192699999999999871e+00
1.830000000000000071e+00	-2.159600000000000186e+00
1.850000000000000089e+00	-2.128800000000000026e+00
1.870000000000000107e+00	-2.095499999999999918e+00
1.889999999999999902e+00	-2.076499999999999790e+00
1.909999999999999920e+00	-2.064999999999999947e+00
1.929999999999999938e+00	-2.039499999999999869e+00
1.949999999999999956e+00	-2.040700000000000180e+00
1.969999999999999973e+00	-2.010899999999999910e+00
1.989999999999999991e+00	-1.928900000000000059e+00
2.009999999999999787e+00	-1.861799999999999899e+00
2.029999999999999805e+00	-1.859299999999999953e+00
2.049999999999999822e+00	-1.863399999999999945e+00
2.069999999999999840e+00	-1.782799999999999940e+00
2.089999999999999858e+00	-1.694099999999999939e+00
2.109999999999999876e+00	-1.588200000000000056e+00
2.129999999999999893e+00	-1.428700000000000081e+00
2.149999999999999911e+00	-1.318599999999999994e+00
2.169999999999999929e+00	-1.268199999999999994e+00
2.189999999999999947e+00	-1.181599999999999984e+00
2.209999999999999964e+00	-1.043600000000000083e+00
2.229999999999999982e+00	-8.839099999999999735e-01
2.250000000000000000e+00	-7.166099999999999692e-01
2.270000000000000018e+00	-5.400399999999999645e-01
2.290000000000000036e+00	-3.634299999999999753e-01
2.310000000000000053e+00	-1.780299999999999938e-01
2.330000000000000071e+00	3.965799999999999881e-02
2.350000000000000089e+00	2.608699999999999908e-01
2.370000000000000107e+00	4.891599999999999837e-01
2.390000000000000124e+00	7.451200000000000045e-01
2.410000000000000142e+00	1.024399999999999977e+00
2.430000000000000160e+00	1.314100000000000046e+00
2.450000000000000178e+00	1.632900000000000018e+00
2.470000000000000195e+00	1.985899999999999999e+00
2.490000000000000213e+00	2.327100000000000168e+00
2.509999999999999787e+00	2.690500000000000114e+00
2.529999999999999805e+00	3.066600000000000215e+00
2.549999999999999822e+00	3.430899999999999839e+00
2.569999999999999840e+00	3.778399999999999981e+00
2.589999999999999858e+00	4.120400000000000063e+00
2.609999999999999876e+00	4.450400000000000134e+00
2.629999999999999893e+00	4.697799999999999976e+00
2.649999999999999911e+00	4.891899999999999693e+00
2.669999999999999929e+00	5.025500000000000078e+00
2.689999999999999947e+00	5.075499999999999901e+00
2.709999999999999964e+00	5.023399999999999643e+00
2.729999999999999982e+00	4.908599999999999852e+00
2.750000000000000000e+00	4.764300000000000423e+00
2.770000000000000018e+00	4.574600000000000222e+00
2.790000000000000036e+00	4.349000000000000199e+00
2.810000000000000053e+00	4.067899999999999849e+00
2.830000000000000071e+00	3.787999999999999812e+00
2.850000000000000089e+00	3.461899999999999977e+00
2.870000000000000107e+00	3.097100000000000186e+00
2.890000000000000124e+00	2.771700000000000053e+00
2.910000000000000142e+00	2.465300000000000047e+00
2.930000000000000160e+00	2.185000000000000053e+00
2.950000000000000178e+00	1.945200000000000040e+00
2.970000000000000195e+00	1.749700000000000033e+00
2.990000000000000213e+00	1.546399999999999997e+00
3.009999999999999787e+00	1.338999999999999968e+00
3.029999999999999805e+00	1.142500000000000071e+00
3.049999999999999822e+00	9.316999999999999726e-01
3.069999999999999840e+00	7.309400000000000341e-01
3.089999999999999858e+00	5.753899999999999570e-01
3.109999999999999876e+00	4.452699999999999991e-01
3.129999999999999893e+00	3.254600000000000271e-01
3.149999999999999911e+00	1.920099999999999862e-01
3.169999999999999929e+00	4.866499999999999992e-02
3.189999999999999947e+00	-7.110900000000000554e-02
3.209999999999999964e+00	-1.802999999999999881e-01
3.229999999999999982e+00	-2.692300000000000249e-01
3.250000000000000000e+00	-3.414300000000000113e-01
3.270000000000000018e+00	-3.787599999999999856e-01
3.290000000000000036e+00	-4.317900000000000071e-01
3.310000000000000053e+00	-5.058399999999999563e-01
3.330000000000000071e+00	-5.549500000000000544e-01
3.350000000000000089e+00	-6.309500000000000108e-01
3.370000000000000107e+00	-7.103899999999999659e-01
3.390000000000000124e+00	-7.835499999999999687e-01
3.410000000000000142e+00	-8.484199999999999520e-01
3.430000000000000160e+00	-8.682100000000000373e-01
3.450000000000000178e+00	-8.673499999999999543e-01
3.470000000000000195e+00	-8.994699999999999918e-01
3.490000000000000213e+00	-9.605200000000000404e-01
3.509999999999999787e+00	-1.008899999999999908e+00
3.529999999999999805e+00	-1.034999999999999920e+00
3.549999999999999822e+00	-1.060699999999999976e+00
3.569999999999999840e+00	-1.087499999999999911e+00
3.589999999999999858e+00	-1.109299999999999953e+00
3.609999999999999876e+00	-1.138900000000000023e+00
3.629999999999999893e+00	-1.163699999999999957e+00
3.649999999999999911e+00	-1.174400000000000110e+00
3.669999999999999929e+00	-1.183599999999999985e+00
3.689999999999999947e+00	-1.190600000000000103e+00
3.709999999999999964e+00	-1.187100000000000044e+00
3.729999999999999982e+00	-1.191300000000000026e+00
3.750000000000000000e+00	-1.219000000000000083e+00
3.770000000000000018e+00	-1.234799999999999898e+00
3.790000000000000036e+00	-1.226900000000000102e+00
3.810000000000000053e+00	-1.217300000000000049e+00
3.830000000000000071e+00	-1.214699999999999891e+00
3.850000000000000089e+00	-1.220599999999999907e+00
3.870000000000000107e+00	-1.234499999999999931e+00
3.890000000000000124e+00	-1.236699999999999910e+00
3.910000000000000142e+00	-1.227300000000000058e+00
3.930000000000000160e+00	-1.244599999999999929e+00
3.950000000000000178e+00	-1.246899999999999897e+00
3.970000000000000195e+00	-1.220699999999999896e+00
3.990000000000000213e+00	-1.206099999999999950e+00
4.009999999999999787e+00	-1.195400000000000018e+00
4.030000000000000249e+00	-1.179699999999999971e+00
4.049999999999999822e+00	-1.167699999999999960e+00
4.070000000000000284e+00	-1.167100000000000026e+00
4.089999999999999858e+00	-1.169699999999999962e+00
4.110000000000000320e+00	-1.156400000000000095e+00
4.129999999999999893e+00	-1.125699999999999923e+00
4.150000000000000355e+00	-1.114900000000000002e+00
4.169999999999999929e+00	-1.114000000000000101e+00
4.190000000000000391e+00	-1.086899999999999977e+00
4.209999999999999964e+00	-1.045199999999999907e+00
4.230000000000000426e+00	-1.006499999999999950e+00
4.250000000000000000e+00	-9.728299999999999725e-01
4.269999999999999574e+00	-9.375499999999999945e-01
4.290000000000000036e+00	-9.106100000000000305e-01
4.309999999999999609e+00	-9.014499999999999735e-01
4.330000000000000071e+00	-8.829399999999999471e-01
4.349999999999999645e+00	-8.400199999999999889e-01
4.370000000000000107e+00	-8.021399999999999642e-01
4.389999999999999680e+00	-7.739200000000000523e-01
4.410000000000000142e+00	-7.389400000000000412e-01
4.429999999999999716e+00	-6.978699999999999903e-01
4.450000000000000178e+00	-6.750099999999999989e-01
4.469999999999999751e+00	-6.521900000000000475e-01
4.490000000000000213e+00	-6.084500000000000464e-01
4.509999999999999787e+00	-5.686499999999999888e-01
4.530000000000000249e+00	-5.287899999999999823e-01
4.549999999999999822e+00	-4.811900000000000066e-01
4.570000000000000284e+00	-4.385399999999999854e-01
4.589999999999999858e+00	-4.002200000000000202e-01
4.610000000000000320e+00	-3.492100000000000204e-01
4.629999999999999893e+00	-2.960499999999999798e-01
4.650000000000000355e+00	-2.592200000000000060e-01
4.669999999999999929e+00	-2.103399999999999992e-01
4.690000000000000391e+00	-1.514300000000000090e-01
4.709999999999999964e+00	-9.638399999999999745e-02
4.730000000000000426e+00	-3.971299999999999830e-02
4.750000000000000000e+00	2.118199999999999944e-02
4.769999999999999574e+00	8.731099999999999972e-02
4.790000000000000036e+00	1.476699999999999957e-01
4.809999999999999609e+00	2.107700000000000129e-01
4.830000000000000071e+00	2.882299999999999862e-01
4.849999999999999645e+00	3.657500000000000195e-01
4.870000000000000107e+00	4.395899999999999808e-01
4.889999999999999680e+00	5.149200000000000443e-01
4.910000000000000142e+00	5.821699999999999653e-01
4.929999999999999716e+00	6.621700000000000363e-01
4.950000000000000178e+00	7.341100000000000403e-01
4.969999999999999751e+00	7.933900000000000396e-01
4.990000000000000213e+00	8.542999999999999483e-01
5.009999999999999787e+00	9.030200000000000449e-01
5.030000000000000249e+00	9.429699999999999749e-01
5.049999999999999822e+00	9.932600000000000318e-01
5.070000000000000284e+00	1.056400000000000006e+00
5.089999999999999858e+00	1.097800000000000109e+00
5.110000000000000320e+00	1.130500000000000060e+00
5.129999999999999893e+00	1.159899999999999931e+00
5.150000000000000355e+00	1.185699999999999976e+00
5.169999999999999929e+00	1.198700000000000099e+00
5.190000000000000391e+00	1.194600000000000106e+00
5.209999999999999964e+00	1.189999999999999947e+00
5.230000000000000426e+00	1.169799999999999951e+00
5.250000000000000000e+00	1.144600000000000062e+00
5.269999999999999574e+00	1.112300000000000066e+00
5.290000000000000036e+00	1.081399999999999917e+00
5.309999999999999609e+00	1.038200000000000012e+00
5.330000000000000071e+00	9.762199999999999767e-01
5.349999999999999645e+00	9.327499999999999680e-01
5.370000000000000107e+00	9.052000000000000046e-01
5.389999999999999680e+00	8.751499999999999835e-01
5.410000000000000142e+00	8.207200000000000051e-01
5.429999999999999716e+00	7.549500000000000099e-01
5.450000000000000178e+00	6.939499999999999558e-01
5.469999999999999751e+00	6.402099999999999458e-01
5.490000000000000213e+00	5.846500000000000030e-01
5.509999999999999787e+00	5.307899999999999840e-01
5.530000000000000249e+00	4.722999999999999976e-01
5.549999999999999822e+00	3.990799999999999903e-01
5.570000000000000284e+00	3.290199999999999791e-01
5.589999999999999858e+00	2.866600000000000259e-01
5.610000000000000320e+00	2.571999999999999842e-01
5.629999999999999893e+00	2.159500000000000031e-01
5.650000000000000355e+00	1.709400000000000086e-01
5.669999999999999929e+00	1.155599999999999961e-01
5.690000000000000391e+00	9.100800000000000556e-02
5.709999999999999964e+00	6.414300000000000557e-02
5.730000000000000426e+00	6.748500000000000158e-03
5.750000000000000000e+00	-3.921600000000000086e-02
5.769999999999999574e+00	-6.758000000000000118e-02
5.790000000000000036e+00	-8.659699999999999342e-02
5.809999999999999609e+00	-1.046900000000000053e-01
5.830000000000000071e+00	-1.136800000000000033e-01
5.849999999999999645e+00	-1.348499999999999976e-01
5.870000000000000107e+00	-1.718999999999999972e-01
5.889999999999999680e+00	-1.965399999999999925e-01
5.910000000000000142e+00	-2.098800000000000110e-01
5.929999999999999716e+00	-2.276100000000000068e-01
5.950000000000000178e+00	-2.412999999999999867e-01
5.969999999999999751e+00	-2.365099999999999980e-01
5.990000000000000213e+00	-2.336399999999999866e-01
6.009999999999999787e+00	-2.535600000000000076e-01
6.030000000000000249e+00	-2.687300000000000244e-01
6.049999999999999822e+00	-2.523000000000000242e-01
6.070000000000000284e+00	-2.468100000000000016e-01
6.089999999999999858e+00	-2.616600000000000037e-01
6.110000000000000320e+00	-2.742100000000000093e-01
6.129999999999999893e+00	-2.812100000000000155e-01
6.150000000000000355e+00	-2.816699999999999759e-01
6.169999999999999929e+00	-2.878399999999999848e-01
6.190000000000000391e+00	-2.842000000000000082e-01
6.209999999999999964e+00	-2.674199999999999910e-01
6.230000000000000426e+00	-2.586399999999999810e-01
6.250000000000000000e+00	-2.514799999999999813e-01
6.269999999999999574e+00	-2.431099999999999928e-01
6.290000000000000036e+00	-2.407299999999999995e-01
6.309999999999999609e+00	-2.261299999999999977e-01
6.330000000000000071e+00	-2.215399999999999869e-01
6.349999999999999645e+00	-2.424900000000000111e-01
6.370000000000000107e+00	-2.439300000000000079e-01
6.389999999999999680e+00	-2.265900000000000136e-01
6.410000000000000142e+00	-2.179699999999999971e-01
6.429999999999999716e+00	-2.089600000000000068e-01
6.450000000000000178e+00	-2.034900000000000042e-01
6.469999999999999751e+00	-1.941100000000000048e-01
6.490000000000000213e+00	-1.826899999999999913e-01
6.509999999999999787e+00	-1.880999999999999894e-01
6.530000000000000249e+00	-1.956900000000000028e-01
6.549999999999999822e+00	-1.923499999999999932e-01
6.570000000000000284e+00	-1.892900000000000138e-01
6.589999999999999858e+00	-1.832399999999999862e-01
6.610000000000000320e+00	-1.773299999999999876e-01
6.629999999999999893e+00	-1.816099999999999937e-01
6.650000000000000355e+00	-1.774000000000000021e-01
6.669999999999999929e+00	-1.739499999999999935e-01
6.690000000000000391e+00	-1.950000000000000067e-01
6.709999999999999964e+00	-2.049700000000000133e-01
6.730000000000000426e+00	-1.999900000000000011e-01
6.750000000000000000e+00	-2.030500000000000083e-01
6.769999999999999574e+00	-1.862099999999999866e-01
6.790000000000000036e+00	-1.633300000000000030e-01
6.809999999999999609e+00	-1.572699999999999931e-01
6.830000000000000071e+00	-1.585100000000000120e-01
6.849999999999999645e+00	-1.596799999999999886e-01
6.870000000000000107e+00	-1.542699999999999905e-01
6.889999999999999680e+00	-1.549999999999999989e-01
6.910000000000000142e+00	-1.674400000000000055e-01
6.929999999999999716e+00	-1.577699999999999936e-01
6.950000000000000178e+00	-1.392400000000000027e-01
6.969999999999999751e+00	-1.332500000000000073e-01
6.990000000000000213e+00	-1.431399999999999895e-01
7.009999999999999787e+00	-1.538700000000000068e-01
7.030000000000000249e+00	-1.525799999999999934e-01
7.049999999999999822e+00	-1.524399999999999922e-01
7.070000000000000284e+00	-1.582600000000000118e-01
7.089999999999999858e+00	-1.558299999999999963e-01
7.110000000000000320e+00	-1.561500000000000110e-01
7.129999999999999893e+00	-1.632699999999999985e-01
7.150000000000000355e+00	-1.542399999999999882e-01
7.169999999999999929e+00	-1.526099999999999957e-01
7.190000000000000391e+00	-1.449199999999999933e-01
7.209999999999999964e+00	-1.353399999999999881e-01
7.230000000000000426e+00	-1.441999999999999948e-01
7.250000000000000000e+00	-1.439100000000000101e-01
7.269999999999999574e+00	-1.376799999999999968e-01
7.290000000000000036e+00	-1.452900000000000025e-01
7.309999999999999609e+00	-1.347399999999999987e-01
7.330000000000000071e+00	-1.128099999999999936e-01
7.349999999999999645e+00	-1.157399999999999957e-01
7.370000000000000107e+00	-1.279099999999999959e-01
7.389999999999999680e+00	-1.378900000000000126e-01
7.410000000000000142e+00	-1.366300000000000014e-01
7.429999999999999716e+00	-1.427499999999999880e-01
7.450000000000000178e+00	-1.461399999999999921e-01
7.469999999999999751e+00	-1.373000000000000054e-01
7.490000000000000213e+00	-1.280600000000000072e-01
7.509999999999999787e+00	-1.013000000000000012e-01
7.530000000000000249e+00	-7.212300000000000655e-02
7.549999999999999822e+00	-5.472699999999999787e-02
7.570000000000000284e+00	-6.259199999999999486e-02
7.589999999999999858e+00	-6.542800000000000005e-02
7.610000000000000320e+00	-6.247099999999999875e-02
7.629999999999999893e+00	-6.269700000000000273e-02
7.650000000000000355e+00	-4.694899999999999768e-02
7.669999999999999929e+00	-3.961400000000000338e-02
7.690000000000000391e+00	-4.004699999999999926e-02
7.709999999999999964e+00	-3.227900000000000214e-02
7.730000000000000426e+00	-1.397900000000000011e-02
7.750000000000000000e+00	-1.077299999999999959e-02
7.769999999999999574e+00	-1.152399999999999952e-02
7.790000000000000036e+00	1.074499999999999934e-03
7.809999999999999609e+00	1.097500000000000038e-02
7.830000000000000071e+00	1.272000000000000040e-02
7.849999999999999645e+00	1.358700000000000012e-02
7.870000000000000107e+00	2.120000000000000009e-02
7.889999999999999680e+00	2.565699999999999925e-02
7.910000000000000142e+00	2.656199999999999881e-02
7.929999999999999716e+00	4.217800000000000021e-02
7.950000000000000178e+00	5.444500000000000034e-02
7.969999999999999751e+00	5.367799999999999655e-02
7.990000000000000213e+00	7.638000000000000345e-02
8.009999999999999787e+00	9.236900000000000666e-02
8.029999999999999361e+00	9.299300000000000621e-02
8.050000000000000711e+00	1.040200000000000014e-01
8.070000000000000284e+00	1.038599999999999940e-01
8.089999999999999858e+00	8.075699999999999545e-02
8.109999999999999432e+00	6.614299999999999347e-02
8.130000000000000782e+00	6.716999999999999360e-02
8.150000000000000355e+00	6.580800000000000538e-02
8.169999999999999929e+00	6.536899999999999655e-02
8.189999999999999503e+00	6.690599999999999326e-02
8.210000000000000853e+00	7.310600000000000431e-02
8.230000000000000426e+00	7.456000000000000127e-02
8.250000000000000000e+00	7.330499999999999516e-02
8.269999999999999574e+00	8.333599999999999342e-02
8.289999999999999147e+00	8.528499999999999970e-02
8.310000000000000497e+00	7.265699999999999936e-02
8.330000000000000071e+00	6.177099999999999952e-02
8.349999999999999645e+00	8.405799999999999383e-02
8.369999999999999218e+00	1.095099999999999962e-01
8.390000000000000568e+00	1.004599999999999937e-01
8.410000000000000142e+00	7.911700000000000677e-02
8.429999999999999716e+00	6.315900000000000680e-02
8.449999999999999289e+00	4.423300000000000148e-02
8.470000000000000639e+00	2.249400000000000011e-02
8.490000000000000213e+00	3.479399999999999854e-02
8.509999999999999787e+00	6.403699999999999670e-02
8.529999999999999361e+00	7.449500000000000566e-02
8.550000000000000711e+00	6.040600000000000136e-02
8.570000000000000284e+00	4.954100000000000170e-02
8.589999999999999858e+00	4.366600000000000342e-02
8.609999999999999432e+00	3.544499999999999734e-02
8.630000000000000782e+00	3.209800000000000153e-02
8.650000000000000355e+00	5.323800000000000060e-02
8.669999999999999929e+00	6.951400000000000634e-02
8.689999999999999503e+00	6.530900000000000594e-02
8.710000000000000853e+00	6.743899999999999895e-02
8.730000000000000426e+00	6.230700000000000127e-02
8.750000000000000000e+00	5.317000000000000198e-02
8.769999999999999574e+00	4.923799999999999705e-02
8.789999999999999147e+00	4.317200000000000204e-02
8.810000000000000497e+00	4.090400000000000286e-02
8.830000000000000071e+00	4.909800000000000275e-02
8.849999999999999645e+00	4.833900000000000002e-02
8.869999999999999218e+00	4.287300000000000139e-02
8.890000000000000568e+00	4.248099999999999793e-02
8.910000000000000142e+00	4.296900000000000025e-02
8.929999999999999716e+00	4.574799999999999700e-02
8.949999999999999289e+00	5.220700000000000340e-02
8.970000000000000639e+00	5.362900000000000306e-02
8.990000000000000213e+00	5.377400000000000235e-02
9.009999999999999787e+00	3.454100000000000226e-02
9.029999999999999361e+00	2.284299999999999872e-02
9.050000000000000711e+00	2.705499999999999919e-02
9.070000000000000284e+00	3.662399999999999683e-02
9.089999999999999858e+00	8.054899999999999560e-02
9.109999999999999432e+00	9.703499999999999626e-02
9.130000000000000782e+00	8.199800000000000144e-02
9.150000000000000355e+00	6.207399999999999723e-02
9.169999999999999929e+00	3.725099999999999939e-02
9.189999999999999503e+00	2.164400000000000004e-02
9.210000000000000853e+00	1.027800000000000068e-02
9.230000000000000426e+00	2.277600000000000111e-02
9.250000000000000000e+00	3.712700000000000028e-02
9.269999999999999574e+00	3.239600000000000118e-02
9.289999999999999147e+00	3.549499999999999877e-02
9.310000000000000497e+00	5.256999999999999867e-02
9.330000000000000071e+00	5.374799999999999717e-02
9.349999999999999645e+00	5.908200000000000257e-02
9.369999999999999218e+00	6.792800000000000227e-02
9.390000000000000568e+00	4.248999999999999999e-02
9.410000000000000142e+00	2.042499999999999871e-02
9.429999999999999716e+00	3.223299999999999776e-02
9.449999999999999289e+00	4.330699999999999827e-02
9.470000000000000639e+00	4.278099999999999958e-02
9.490000000000000213e+00	6.176899999999999752e-02
9.509999999999999787e+00	6.610900000000000110e-02
9.529999999999999361e+00	3.563100000000000295e-02
9.550000000000000711e+00	2.025000000000000064e-02
9.570000000000000284e+00	3.166599999999999970e-02
9.589999999999999858e+00	3.753700000000000092e-02
9.609999999999999432e+00	1.898999999999999994e-02
9.630000000000000782e+00	1.325299999999999916e-02
9.650000000000000355e+00	1.936200000000000074e-02
9.669999999999999929e+00	2.112800000000000095e-02
9.689999999999999503e+00	4.112099999999999783e-02
9.710000000000000853e+00	5.540099999999999886e-02
9.730000000000000426e+00	4.938000000000000028e-02
9.750000000000000000e+00	4.515500000000000069e-02
9.769999999999999574e+00	3.789499999999999813e-02
9.789999999999999147e+00	2.829600000000000171e-02
9.810000000000000497e+00	1.968400000000000011e-02
9.830000000000000071e+00	1.298299999999999975e-02
9.849999999999999645e+00	3.405199999999999894e-02
9.869999999999999218e+00	4.701000000000000317e-02
9.890000000000000568e+00	9.364199999999999607e-03
9.910000000000000142e+00	-1.470400000000000006e-02
9.929999999999999716e+00	5.496899999999999877e-03
9.949999999999999289e+00	2.426000000000000031e-02
9.970000000000000639e+00	4.012600000000000194e-02
9.990000000000000213e+00	4.846400000000000013e-02
1.000999999999999979e+01	2.192900000000000058e-02
1.002999999999999936e+01	1.921300000000000091e-02
1.005000000000000071e+01	2.219300000000000092e-02
1.007000000000000028e+01	-5.267499999999999613e-03
1.008999999999999986e+01	5.152900000000000189e-03
1.010999999999999943e+01	1.296199999999999956e-02
1.013000000000000078e+01	-1.114900000000000049e-03
1.015000000000000036e+01	-6.261300000000000242e-04
1.016999999999999993e+01	-1.122100000000000007e-02
1.018999999999999950e+01	-1.843699999999999853e-02
1.021000000000000085e+01	-1.133100000000000079e-02
1.023000000000000043e+01	-2.497500000000000067e-02
1.025000000000000000e+01	-3.951899999999999857e-02
1.026999999999999957e+01	-4.181900000000000200e-02
1.028999999999999915e+01	-4.477199999999999930e-02
1.031000000000000050e+01	-3.620400000000000007e-02
1.033000000000000007e+01	-2.936799999999999827e-02
1.034999999999999964e+01	-2.204700000000000062e-02
1.036999999999999922e+01	-2.477899999999999894e-02
1.039000000000000057e+01	-5.574199999999999988e-02
1.041000000000000014e+01	-7.421899999999999331e-02
1.042999999999999972e+01	-7.593199999999999950e-02
1.044999999999999929e+01	-7.596999999999999587e-02
1.047000000000000064e+01	-6.731800000000000284e-02
1.049000000000000021e+01	-6.254500000000000337e-02
1.050999999999999979e+01	-7.830099999999999560e-02
1.052999999999999936e+01	-1.029800000000000021e-01
1.055000000000000071e+01	-1.091300000000000048e-01
1.057000000000000028e+01	-1.103699999999999959e-01
1.058999999999999986e+01	-1.219299999999999967e-01
1.060999999999999943e+01	-1.172600000000000031e-01
1.063000000000000078e+01	-9.563699999999999979e-02
1.065000000000000036e+01	-9.189700000000000646e-02
1.066999999999999993e+01	-1.053800000000000014e-01
1.068999999999999950e+01	-1.137299999999999978e-01
1.071000000000000085e+01	-1.075600000000000028e-01
1.073000000000000043e+01	-1.008700000000000013e-01
1.075000000000000000e+01	-1.090200000000000058e-01
1.076999999999999957e+01	-1.202700000000000019e-01
1.078999999999999915e+01	-1.171299999999999980e-01
1.081000000000000050e+01	-1.225799999999999945e-01
1.083000000000000007e+01	-1.049299999999999955e-01
1.084999999999999964e+01	-6.577900000000000413e-02
1.086999999999999922e+01	-7.354399999999999826e-02
1.089000000000000057e+01	-9.040299999999999725e-02
1.091000000000000014e+01	-9.608800000000000674e-02
1.092999999999999972e+01	-8.904600000000000015e-02
1.094999999999999929e+01	-7.718300000000000161e-02
1.097000000000000064e+01	-8.497100000000000486e-02
1.099000000000000021e+01	-9.757699999999999707e-02
1.100999999999999979e+01	-1.053499999999999992e-01
1.102999999999999936e+01	-1.168099999999999972e-01
1.105000000000000071e+01	-1.277800000000000047e-01
1.107000000000000028e+01	-1.144099999999999978e-01
1.108999999999999986e+01	-9.157200000000000062e-02
1.110999999999999943e+01	-7.852399999999999658e-02
1.113000000000000078e+01	-6.346400000000000652e-02
1.115000000000000036e+01	-6.385399999999999410e-02
1.116999999999999993e+01	-7.210999999999999355e-02
1.118999999999999950e+01	-7.541000000000000481e-02
1.121000000000000085e+01	-8.130999999999999339e-02
1.123000000000000043e+01	-9.261999999999999400e-02
1.125000000000000000e+01	-6.264699999999999436e-02
1.126999999999999957e+01	-2.587300000000000016e-02
1.128999999999999915e+01	-3.115700000000000067e-02
1.131000000000000050e+01	-2.981599999999999875e-02
1.133000000000000007e+01	-2.279499999999999929e-02
1.134999999999999964e+01	-2.756799999999999876e-02
1.136999999999999922e+01	-2.848099999999999937e-02
1.139000000000000057e+01	-1.190599999999999992e-02
1.141000000000000014e+01	2.741500000000000013e-03
1.142999999999999972e+01	-1.140000000000000041e-02
1.144999999999999929e+01	-3.584500000000000186e-02
1.147000000000000064e+01	-2.971700000000000036e-02
1.149000000000000021e+01	-1.421599999999999947e-02
1.150999999999999979e+01	-7.950399999999999828e-03
1.152999999999999936e+01	1.983200000000000067e-03
1.155000000000000071e+01	1.635299999999999948e-02
1.157000000000000028e+01	2.021200000000000080e-02
1.158999999999999986e+01	1.984999999999999959e-02
1.160999999999999943e+01	2.281899999999999901e-02
1.163000000000000078e+01	1.181699999999999938e-02
1.165000000000000036e+01	-7.646899999999999878e-03
1.166999999999999993e+01	-8.821300000000000668e-03
1.168999999999999950e+01	3.697699999999999945e-03
1.171000000000000085e+01	7.133800000000000037e-03
1.173000000000000043e+01	2.405799999999999952e-02
1.175000000000000000e+01	4.908599999999999769e-02
1.176999999999999957e+01	4.330099999999999921e-02
1.178999999999999915e+01	2.920000000000000026e-02
1.181000000000000050e+01	3.512799999999999950e-02
1.183000000000000007e+01	2.992699999999999874e-02
1.184999999999999964e+01	1.294799999999999944e-02
1.186999999999999922e+01	8.668399999999999717e-03
1.189000000000000057e+01	1.057699999999999960e-02
1.191000000000000014e+01	6.873699999999999949e-03
1.192999999999999972e+01	-3.719899999999999943e-03
1.194999999999999929e+01	6.180999999999999862e-03
1.197000000000000064e+01	2.657299999999999940e-02
1.199000000000000021e+01	3.984300000000000341e-02
1.200999999999999979e+01	4.527500000000000274e-02
1.202999999999999936e+01	4.393999999999999989e-02
1.205000000000000071e+01	5.211999999999999966e-02
1.207000000000000028e+01	6.715300000000000435e-02
1.208999999999999986e+01	7.384000000000000286e-02
1.210999999999999943e+01	7.776199999999999779e-02
1.213000000000000078e+01	8.251999999999999613e-02
1.215000000000000036e+01	8.747499999999999720e-02
1.216999999999999993e+01	7.492200000000000248e-02
1.218999999999999950e+01	5.301499999999999962e-02
1.221000000000000085e+01	5.284699999999999814e-02
1.223000000000000043e+01	7.313999999999999668e-02
1.225000000000000000e+01	8.143400000000000638e-02
1.226999999999999957e+01	6.599199999999999511e-02
1.228999999999999915e+01	4.728099999999999664e-02
1.231000000000000050e+01	3.491400000000000059e-02
1.233000000000000007e+01	3.488900000000000334e-02
1.234999999999999964e+01	2.447799999999999976e-02
1.236999999999999922e+01	2.832000000000000142e-02
1.239000000000000057e+01	6.479699999999999349e-02
1.241000000000000014e+01	8.021899999999999864e-02
1.242999999999999972e+01	6.164399999999999741e-02
1.244999999999999929e+01	4.587100000000000205e-02
1.247000000000000064e+01	4.356199999999999656e-02
1.249000000000000021e+01	4.682599999999999957e-02
1.250999999999999979e+01	6.440700000000000591e-02
1.252999999999999936e+01	7.847899999999999321e-02
1.255000000000000071e+01	5.725600000000000134e-02
1.257000000000000028e+01	1.495200000000000001e-02
1.258999999999999986e+01	3.988399999999999584e-03
1.260999999999999943e+01	3.281699999999999895e-02
1.263000000000000078e+01	3.939800000000000246e-02
1.265000000000000036e+01	3.813799999999999829e-02
1.266999999999999993e+01	6.680899999999999339e-02
1.268999999999999950e+01	7.395799999999999597e-02
1.271000000000000085e+01	5.361799999999999899e-02
1.273000000000000043e+01	4.083200000000000024e-02
1.275000000000000000e+01	2.461999999999999952e-02
1.276999999999999957e+01	2.666500000000000120e-02
1.278999999999999915e+01	6.169700000000000184e-02
1.281000000000000050e+01	9.252900000000000014e-02
1.283000000000000007e+01	8.013800000000000090e-02
1.284999999999999964e+01	4.486799999999999816e-02
1.286999999999999922e+01	2.325599999999999890e-02
1.289000000000000057e+01	1.135800000000000004e-02
1.291000000000000014e+01	-7.353499999999999794e-03
1.292999999999999972e+01	-1.466800000000000048e-02
1.294999999999999929e+01	8.335999999999999660e-03
1.297000000000000064e+01	2.804500000000000048e-02
1.299000000000000021e+01	2.443999999999999992e-02
1.300999999999999979e+01	1.857999999999999929e-02
1.302999999999999936e+01	2.228899999999999978e-02
1.305000000000000071e+01	2.693500000000000061e-02
1.307000000000000028e+01	2.366899999999999907e-02
1.308999999999999986e+01	2.010599999999999887e-02
1.310999999999999943e+01	-7.477300000000000092e-03
1.313000000000000078e+01	-3.143800000000000067e-02
1.315000000000000036e+01	-1.496899999999999967e-02
1.316999999999999993e+01	-1.702499999999999847e-02
1.318999999999999950e+01	-2.125099999999999906e-02
1.321000000000000085e+01	6.959400000000000135e-03
1.323000000000000043e+01	1.966199999999999892e-02
1.325000000000000000e+01	-2.553300000000000101e-03
1.326999999999999957e+01	-9.786100000000000701e-03
1.328999999999999915e+01	-1.365199999999999921e-02
1.331000000000000050e+01	-2.861700000000000008e-02
1.333000000000000007e+01	-2.993099999999999927e-02
1.334999999999999964e+01	-2.921599999999999892e-02
1.336999999999999922e+01	-5.638399999999999662e-02
1.339000000000000057e+01	-5.577700000000000019e-02
1.341000000000000014e+01	-4.321499999999999821e-03
1.342999999999999972e+01	1.918299999999999866e-02
1.344999999999999929e+01	8.035699999999999787e-03
1.347000000000000064e+01	4.750400000000000109e-03
1.349000000000000021e+01	2.907100000000000135e-03
1.350999999999999979e+01	9.549800000000000649e-03
1.352999999999999936e+01	2.595799999999999844e-02
1.355000000000000071e+01	2.122100000000000028e-02
1.357000000000000028e+01	-2.454200000000000131e-02
1.358999999999999986e+01	-6.788500000000000090e-02
1.360999999999999943e+01	-8.428599999999999981e-02
1.363000000000000078e+01	-7.129499999999999726e-02
1.365000000000000036e+01	-4.597099999999999798e-02
1.366999999999999993e+01	-2.244700000000000167e-02
1.368999999999999950e+01	-3.500799999999999745e-02
1.371000000000000085e+01	-7.113899999999999391e-02
1.373000000000000043e+01	-6.347099999999999964e-02
1.375000000000000000e+01	-5.446200000000000346e-02
1.376999999999999957e+01	-5.263099999999999723e-02
1.378999999999999915e+01	-5.000899999999999790e-02
1.381000000000000050e+01	-4.976200000000000068e-02
1.383000000000000007e+01	-4.760799999999999754e-02
1.384999999999999964e+01	-4.610800000000000315e-02
1.386999999999999922e+01	-5.239300000000000207e-02
1.389000000000000057e+01	-6.376700000000000423e-02
1.391000000000000014e+01	-6.575799999999999701e-02
1.392999999999999972e+01	-6.532399999999999318e-02
1.394999999999999929e+01	-5.102299999999999891e-02
1.397000000000000064e+01	-4.074599999999999750e-02
1.399000000000000021e+01	-4.725700000000000039e-02
1.400999999999999979e+01	-6.908699999999999564e-02
1.402999999999999936e+01	-7.835300000000000598e-02
1.405000000000000071e+01	-7.333699999999999941e-02
1.407000000000000028e+01	-8.746800000000000408e-02
1.408999999999999986e+01	-7.863799999999999957e-02
1.410999999999999943e+01	-5.030799999999999855e-02
1.413000000000000078e+01	-4.205199999999999910e-02
1.415000000000000036e+01	-4.458600000000000063e-02
1.416999999999999993e+01	-5.220199999999999840e-02
1.418999999999999950e+01	-8.157999999999999974e-02
1.421000000000000085e+01	-8.722599999999999798e-02
1.423000000000000043e+01	-6.969000000000000195e-02
1.425000000000000000e+01	-6.765899999999999692e-02
1.426999999999999957e+01	-5.405200000000000282e-02
1.428999999999999915e+01	-2.367199999999999860e-02
1.431000000000000050e+01	-7.753099999999999749e-03
1.433000000000000007e+01	-1.730500000000000094e-02
1.434999999999999964e+01	-2.274899999999999839e-02
1.436999999999999922e+01	-2.137899999999999870e-02
1.439000000000000057e+01	-2.233399999999999969e-02
1.441000000000000014e+01	-2.172800000000000079e-02
1.442999999999999972e+01	-2.718500000000000083e-02
1.444999999999999929e+01	-3.963300000000000156e-02
1.447000000000000064e+01	-4.340999999999999720e-02
1.449000000000000021e+01	-3.849500000000000144e-02
1.450999999999999979e+01	-4.941899999999999765e-02
1.452999999999999936e+01	-5.138600000000000112e-02
1.455000000000000071e+01	-2.188899999999999874e-02
1.457000000000000028e+01	-5.274899999999999901e-03
1.458999999999999986e+01	-2.121800000000000075e-02
1.460999999999999943e+01	-3.284700000000000120e-02
1.463000000000000078e+01	-1.728400000000000075e-02
1.465000000000000036e+01	5.678299999999999624e-04
1.466999999999999993e+01	-2.927799999999999934e-03
1.468999999999999950e+01	-2.242800000000000002e-02
1.471000000000000085e+01	-3.178899999999999781e-02
1.473000000000000043e+01	-1.160300000000000047e-02
1.475000000000000000e+01	2.926199999999999895e-03
1.476999999999999957e+01	5.093000000000000305e-03
1.478999999999999915e+01	1.107299999999999951e-02
1.481000000000000050e+01	-1.914899999999999979e-03
1.483000000000000007e+01	-9.456700000000000175e-03
1.484999999999999964e+01	-6.940799999999999574e-03
1.486999999999999922e+01	-1.225000000000000047e-02
1.489000000000000057e+01	-1.033899999999999923e-02
1.491000000000000014e+01	-8.611300000000000551e-03
1.492999999999999972e+01	-1.482699999999999990e-02
1.494999999999999929e+01	-2.747300000000000089e-02
1.497000000000000064e+01	-3.250000000000000111e-02
1.499000000000000021e+01	-1.535899999999999939e-02
1.500999999999999979e+01	1.578500000000000042e-02
1.502999999999999936e+01	2.079699999999999951e-02
1.505000000000000071e+01	1.490999999999999964e-02
1.507000000000000028e+01	1.055900000000000068e-02
1.508999999999999986e+01	-1.004400000000000084e-02
1.510999999999999943e+01	-1.391099999999999975e-02
1.513000000000000078e+01	6.422199999999999871e-04
1.515000000000000036e+01	1.473999999999999963e-02
1.516999999999999993e+01	1.101199999999999922e-02
1.518999999999999950e+01	-6.497300000000000124e-03
1.521000000000000085e+01	-1.275800000000000024e-02
1.523000000000000043e+01	-8.156899999999999915e-03
1.525000000000000000e+01	6.929799999999999849e-03
1.526999999999999957e+01	2.789399999999999866e-02
1.528999999999999915e+01	2.618399999999999894e-02
1.531000000000000050e+01	2.513100000000000056e-02
1.533000000000000007e+01	3.677400000000000113e-02
1.534999999999999964e+01	1.241399999999999969e-02
1.536999999999999922e+01	-1.648900000000000018e-02
1.539000000000000057e+01	6.104000000000000051e-03
1.541000000000000014e+01	5.600000000000000117e-02
1.542999999999999972e+01	5.919300000000000256e-02
1.544999999999999929e+01	1.414999999999999938e-02
1.547000000000000064e+01	-2.634699999999999803e-03
1.549000000000000021e+01	-1.281099999999999947e-02
1.550999999999999979e+01	-1.742099999999999899e-02
1.552999999999999936e+01	-7.978499999999999481e-03
1.555000000000000071e+01	-1.709199999999999955e-02
1.557000000000000028e+01	-1.546699999999999985e-02
1.558999999999999986e+01	7.838100000000000622e-03
1.560999999999999943e+01	3.428799999999999903e-02
1.563000000000000078e+01	4.738400000000000251e-02
1.565000000000000036e+01	5.789099999999999802e-02
1.566999999999999993e+01	6.891100000000000003e-02
1.568999999999999950e+01	7.231400000000000328e-02
1.571000000000000085e+01	4.797699999999999881e-02
1.573000000000000043e+01	1.489299999999999999e-02
1.575000000000000000e+01	-7.058000000000000038e-03
1.576999999999999957e+01	-7.995199999999999182e-03
1.578999999999999915e+01	1.466399999999999995e-02
1.581000000000000050e+01	4.323699999999999766e-02
1.583000000000000007e+01	4.665099999999999802e-02
1.584999999999999964e+01	1.327500000000000034e-02
1.586999999999999922e+01	-9.128899999999999688e-04
1.589000000000000057e+01	1.925400000000000028e-02
1.591000000000000014e+01	3.173100000000000226e-02
1.592999999999999972e+01	2.918000000000000108e-02
1.594999999999999929e+01	1.742399999999999852e-02
1.597000000000000064e+01	-3.601500000000000101e-03
1.599000000000000021e+01	-5.255100000000000396e-03
1.601000000000000156e+01	-2.032799999999999885e-02
1.603000000000000114e+01	-2.119800000000000156e-02
1.605000000000000071e+01	2.751299999999999926e-03
1.607000000000000028e+01	-5.011599999999999736e-03
1.608999999999999986e+01	8.692700000000000036e-04
1.610999999999999943e+01	2.976499999999999979e-02
1.612999999999999901e+01	2.699700000000000016e-02
1.614999999999999858e+01	1.576599999999999877e-02
1.617000000000000171e+01	4.444800000000000140e-02
1.619000000000000128e+01	5.460299999999999876e-02
1.621000000000000085e+01	2.351900000000000171e-02
1.623000000000000043e+01	-1.647399999999999906e-02
1.625000000000000000e+01	-2.851400000000000115e-02
1.626999999999999957e+01	-1.311999999999999972e-02
1.628999999999999915e+01	-2.289499999999999869e-02
1.630999999999999872e+01	-3.311499999999999860e-02
1.632999999999999829e+01	-1.244100000000000067e-02
1.635000000000000142e+01	9.761200000000000258e-04
1.637000000000000099e+01	-3.768600000000000205e-04
1.639000000000000057e+01	1.514399999999999948e-02
1.641000000000000014e+01	1.634199999999999889e-02
1.642999999999999972e+01	-5.365599999999999883e-03
1.644999999999999929e+01	1.741500000000000047e-04
1.646999999999999886e+01	1.685800000000000146e-02
1.648999999999999844e+01	8.379100000000000437e-03
1.651000000000000156e+01	1.024199999999999937e-02
1.653000000000000114e+01	3.295900000000000218e-02
1.655000000000000071e+01	4.980300000000000005e-02
1.657000000000000028e+01	6.315600000000000380e-02
1.658999999999999986e+01	6.865999999999999881e-02
1.660999999999999943e+01	5.431899999999999923e-02
1.662999999999999901e+01	4.301399999999999668e-02
1.664999999999999858e+01	3.432600000000000234e-02
1.667000000000000171e+01	1.597300000000000109e-02
1.669000000000000128e+01	7.150600000000000012e-03
1.671000000000000085e+01	-6.305500000000000341e-03
1.673000000000000043e+01	-3.172900000000000026e-02
1.675000000000000000e+01	-4.200799999999999673e-02
1.676999999999999957e+01	-3.427800000000000291e-02
1.678999999999999915e+01	-3.173499999999999932e-02
1.680999999999999872e+01	-2.756899999999999976e-02
1.682999999999999829e+01	-1.765900000000000108e-02
1.685000000000000142e+01	-3.217799999999999827e-02
1.687000000000000099e+01	-2.582900000000000126e-02
1.689000000000000057e+01	1.215900000000000010e-03
1.691000000000000014e+01	-1.813199999999999851e-05
1.692999999999999972e+01	-1.280500000000000041e-02
1.694999999999999929e+01	-1.948300000000000032e-02
1.696999999999999886e+01	-1.242900000000000081e-02
1.698999999999999844e+01	-1.035799999999999915e-02
1.701000000000000156e+01	-2.566299999999999831e-02
1.703000000000000114e+01	-1.286799999999999923e-02
1.705000000000000071e+01	3.528400000000000113e-03
1.707000000000000028e+01	-2.341800000000000131e-02
1.708999999999999986e+01	-2.649500000000000119e-02
1.710999999999999943e+01	-2.208399999999999946e-02
1.712999999999999901e+01	-3.283799999999999913e-02
1.714999999999999858e+01	-1.941000000000000017e-02
1.717000000000000171e+01	-1.056900000000000027e-02
1.719000000000000128e+01	9.504500000000000795e-03
1.721000000000000085e+01	2.072600000000000137e-02
1.723000000000000043e+01	-6.574199999999999662e-03
1.725000000000000000e+01	-7.914199999999999707e-03
1.726999999999999957e+01	4.727099999999999705e-03
1.728999999999999915e+01	2.063900000000000109e-02
1.730999999999999872e+01	2.875199999999999978e-02
1.732999999999999829e+01	5.724899999999999781e-03
1.735000000000000142e+01	1.112800000000000074e-02
1.737000000000000099e+01	4.365199999999999636e-03
1.739000000000000057e+01	-4.548599999999999866e-02
1.741000000000000014e+01	-7.344499999999999640e-02
1.742999999999999972e+01	-4.660600000000000159e-02
1.744999999999999929e+01	6.188800000000000377e-03
1.746999999999999886e+01	1.922400000000000150e-02
1.748999999999999844e+01	-8.981799999999999853e-03
1.751000000000000156e+01	-8.529800000000000576e-03
1.753000000000000114e+01	1.689900000000000083e-02
1.755000000000000071e+01	2.617500000000000035e-02
1.757000000000000028e+01	9.361899999999999389e-03
1.758999999999999986e+01	-1.641899999999999957e-02
1.760999999999999943e+01	-1.698500000000000010e-02
1.762999999999999901e+01	-1.171999999999999952e-02
1.764999999999999858e+01	-2.692500000000000102e-02
1.767000000000000171e+01	-3.779899999999999927e-02
1.769000000000000128e+01	-3.004599999999999979e-02
1.771000000000000085e+01	-2.570300000000000189e-03
1.773000000000000043e+01	1.313699999999999937e-02
1.775000000000000000e+01	-7.033700000000000369e-03
1.776999999999999957e+01	-1.138100000000000049e-02
1.778999999999999915e+01	4.137400000000000279e-03
1.780999999999999872e+01	6.689399999999999860e-03
1.782999999999999829e+01	-1.344500000000000035e-02
1.785000000000000142e+01	-3.417099999999999999e-02
1.787000000000000099e+01	-4.052300000000000346e-02
1.789000000000000057e+01	-7.857100000000000542e-03
1.791000000000000014e+01	6.158399999999999638e-03
1.792999999999999972e+01	-3.217600000000000321e-02
1.794999999999999929e+01	-4.886499999999999871e-02
1.796999999999999886e+01	-5.287900000000000239e-02
1.798999999999999844e+01	-4.272800000000000209e-02
1.801000000000000156e+01	-5.107200000000000108e-03
1.803000000000000114e+01	-5.072499999999999752e-03
1.805000000000000071e+01	-3.191900000000000293e-02
1.807000000000000028e+01	-2.173699999999999938e-02
1.808999999999999986e+01	-2.925300000000000122e-02
1.810999999999999943e+01	-4.403200000000000169e-02
1.812999999999999901e+01	-1.024800000000000016e-02
1.814999999999999858e+01	-3.883600000000000073e-03
1.817000000000000171e+01	-1.703500000000000153e-02
1.819000000000000128e+01	-7.914099999999999868e-04
1.821000000000000085e+01	6.079799999999999788e-03
1.823000000000000043e+01	-1.383599999999999934e-02
1.825000000000000000e+01	-3.694399999999999767e-02
1.826999999999999957e+01	-4.898799999999999683e-02
1.828999999999999915e+01	-3.152900000000000147e-02
1.830999999999999872e+01	-3.669099999999999792e-03
1.832999999999999829e+01	9.235099999999999993e-04
1.835000000000000142e+01	-1.199399999999999945e-02
1.837000000000000099e+01	-1.811700000000000116e-02
1.839000000000000057e+01	-1.102200000000000055e-02
1.841000000000000014e+01	-1.622900000000000037e-03
1.842999999999999972e+01	1.791300000000000010e-03
1.844999999999999929e+01	2.442599999999999980e-02
1.846999999999999886e+01	1.229300000000000011e-02
1.848999999999999844e+01	-3.705200000000000160e-02
1.851000000000000156e+01	-5.134699999999999681e-02
1.853000000000000114e+01	-4.790900000000000020e-02
1.855000000000000071e+01	-1.156599999999999989e-02
1.857000000000000028e+01	3.514699999999999942e-03
1.858999999999999986e+01	-1.647699999999999859e-02
1.860999999999999943e+01	2.079000000000000119e-03
1.862999999999999901e+01	1.649300000000000072e-02
1.864999999999999858e+01	9.725900000000000864e-03
1.867000000000000171e+01	1.522399999999999969e-02
1.869000000000000128e+01	1.905899999999999955e-02
1.871000000000000085e+01	1.519999999999999997e-02
1.873000000000000043e+01	-6.375400000000000251e-04
1.875000000000000000e+01	-2.285799999999999985e-02
1.876999999999999957e+01	-1.085700000000000033e-02
1.878999999999999915e+01	3.539899999999999991e-02
1.880999999999999872e+01	3.232899999999999663e-02
1.882999999999999829e+01	4.389699999999999852e-03
1.885000000000000142e+01	1.304800000000000057e-02
1.887000000000000099e+01	3.923100000000000198e-02
1.889000000000000057e+01	3.432600000000000234e-02
1.891000000000000014e+01	1.402499999999999927e-02
1.892999999999999972e+01	-9.997199999999999490e-03
1.894999999999999929e+01	-5.084600000000000231e-02
1.896999999999999886e+01	-4.555300000000000321e-02
1.898999999999999844e+01	-6.496599999999999944e-03
1.901000000000000156e+01	3.336200000000000276e-02
1.903000000000000114e+01	4.487700000000000022e-02
1.905000000000000071e+01	3.284399999999999820e-02
1.907000000000000028e+01	2.116699999999999832e-02
1.908999999999999986e+01	1.617100000000000135e-02
1.910999999999999943e+01	1.787299999999999913e-03
1.912999999999999901e+01	-2.634099999999999983e-02
1.914999999999999858e+01	-2.901899999999999966e-02
1.917000000000000171e+01	-6.885399999999999854e-02
1.919000000000000128e+01	-1.087899999999999978e-01
1.921000000000000085e+01	-9.195899999999999908e-02
1.923000000000000043e+01	-4.399600000000000039e-02
1.925000000000000000e+01	-1.252200000000000014e-02
1.926999999999999957e+01	-1.410600000000000048e-02
1.928999999999999915e+01	-8.484300000000000175e-03
1.930999999999999872e+01	-9.328499999999999986e-03
1.932999999999999829e+01	1.189199999999999979e-02
1.935000000000000142e+01	3.262600000000000222e-02
1.937000000000000099e+01	5.608199999999999991e-02
1.939000000000000057e+01	6.743999999999999995e-02
1.941000000000000014e+01	5.971699999999999925e-02
1.942999999999999972e+01	5.544400000000000023e-02
1.944999999999999929e+01	4.741299999999999681e-02
1.946999999999999886e+01	4.834800000000000209e-02
1.948999999999999844e+01	5.260599999999999998e-02
1.951000000000000156e+01	4.489800000000000041e-02
1.953000000000000114e+01	3.354900000000000243e-02
1.955000000000000071e+01	2.395299999999999860e-02
1.957000000000000028e+01	4.032299999999999773e-02
1.958999999999999986e+01	6.239000000000000101e-02
1.960999999999999943e+01	3.872500000000000248e-02
1.962999999999999901e+01	4.617099999999999850e-03
1.964999999999999858e+01	-3.548699999999999771e-02
1.967000000000000171e+01	-6.785199999999999565e-02
1.969000000000000128e+01	-6.615000000000000047e-02
1.971000000000000085e+01	-3.124700000000000047e-02
1.973000000000000043e+01	2.201699999999999838e-02
1.975000000000000000e+01	3.523099999999999843e-02
1.976999999999999957e+01	-2.225999999999999854e-02
1.978999999999999915e+01	-5.784299999999999858e-02
1.980999999999999872e+01	5.042500000000000107e-03
1.982999999999999829e+01	5.564500000000000002e-02
1.985000000000000142e+01	3.845400000000000207e-02
1.987000000000000099e+01	1.324000000000000003e-02
1.989000000000000057e+01	-1.652500000000000106e-03
1.991000000000000014e+01	-2.453699999999999978e-02
1.992999999999999972e+01	-6.303200000000000469e-02
1.994999999999999929e+01	-7.026399999999999313e-02
1.996999999999999886e+01	-5.914300000000000113e-02
1.998999999999999844e+01	-6.486599999999999311e-02
2.001000000000000156e+01	-2.768400000000000027e-02
2.003000000000000114e+01	3.267400000000000165e-02
2.005000000000000071e+01	5.306000000000000300e-02
2.007000000000000028e+01	4.751699999999999674e-02
2.008999999999999986e+01	3.032599999999999879e-02
2.010999999999999943e+01	1.643299999999999969e-02
2.012999999999999901e+01	1.291800000000000066e-02
2.014999999999999858e+01	-5.301600000000000062e-03
2.017000000000000171e+01	-3.683800000000000095e-03
2.019000000000000128e+01	1.950299999999999950e-02
2.021000000000000085e+01	1.079000000000000098e-03
2.023000000000000043e+01	-1.581099999999999867e-02
2.025000000000000000e+01	1.477900000000000047e-02
2.026999999999999957e+01	1.573400000000000146e-02
2.028999999999999915e+01	1.133999999999999939e-02
2.030999999999999872e+01	4.111299999999999677e-02
2.032999999999999829e+01	4.945100000000000190e-02
2.035000000000000142e+01	1.343700000000000027e-04
2.037000000000000099e+01	-4.384500000000000203e-02
2.039000000000000057e+01	9.412399999999999586e-03
2.041000000000000014e+01	7.736500000000000321e-02
2.042999999999999972e+01	6.560199999999999365e-02
2.044999999999999929e+01	7.390599999999999947e-02
2.046999999999999886e+01	5.501099999999999740e-02
2.048999999999999844e+01	-2.648899999999999866e-02
2.051000000000000156e+01	-5.503399999999999959e-02
2.053000000000000114e+01	-3.662800000000000084e-02
2.055000000000000071e+01	-3.002499999999999961e-02
2.057000000000000028e+01	-2.323899999999999924e-02
2.058999999999999986e+01	2.792400000000000004e-03
2.060999999999999943e+01	-2.436000000000000123e-04
2.062999999999999901e+01	-3.666099999999999914e-02
2.064999999999999858e+01	-5.993400000000000116e-02
2.067000000000000171e+01	-4.213999999999999690e-02
2.069000000000000128e+01	-2.555800000000000086e-02
2.071000000000000085e+01	-2.821900000000000103e-02
2.073000000000000043e+01	-3.904099999999999931e-02
2.075000000000000000e+01	-3.146999999999999797e-02
2.076999999999999957e+01	-1.941999999999999976e-02
2.078999999999999915e+01	-4.864099999999999674e-02
2.080999999999999872e+01	-8.511000000000000509e-02
2.082999999999999829e+01	-7.374999999999999611e-02
2.085000000000000142e+01	-1.540900000000000082e-02
2.087000000000000099e+01	9.140099999999999961e-03
2.089000000000000057e+01	-1.409599999999999916e-02
2.091000000000000014e+01	-1.607099999999999848e-02
2.092999999999999972e+01	8.299900000000000680e-03
2.094999999999999929e+01	8.690599999999999714e-03
2.096999999999999886e+01	-1.215899999999999967e-02
2.098999999999999844e+01	5.899999999999999754e-05
2.101000000000000156e+01	1.822700000000000015e-02
2.103000000000000114e+01	-5.825699999999999629e-03
2.105000000000000071e+01	-3.271600000000000202e-02
2.107000000000000028e+01	-4.966799999999999687e-02
2.108999999999999986e+01	-2.162499999999999926e-03
2.110999999999999943e+01	3.908699999999999675e-02
2.112999999999999901e+01	9.672800000000000495e-03
2.114999999999999858e+01	-2.285099999999999978e-02
2.117000000000000171e+01	-4.639499999999999874e-02
2.119000000000000128e+01	-3.654500000000000109e-02
2.121000000000000085e+01	8.602999999999999536e-03
2.123000000000000043e+01	4.798499999999999988e-02
2.125000000000000000e+01	7.048899999999999610e-02
2.126999999999999957e+01	4.508000000000000201e-02
2.128999999999999915e+01	-8.218899999999999470e-03
2.130999999999999872e+01	-1.082999999999999935e-02
2.132999999999999829e+01	1.667499999999999885e-02
2.135000000000000142e+01	2.358599999999999933e-02
2.137000000000000099e+01	3.116299999999999799e-03
2.139000000000000057e+01	-2.247899999999999898e-02
2.141000000000000014e+01	-1.335599999999999982e-02
2.142999999999999972e+01	-2.086299999999999960e-02
2.144999999999999929e+01	-3.871999999999999748e-02
2.146999999999999886e+01	6.925200000000000279e-03
2.148999999999999844e+01	3.025999999999999870e-02
2.151000000000000156e+01	1.596399999999999902e-02
2.153000000000000114e+01	1.095999999999999926e-02
2.155000000000000071e+01	2.504699999999999982e-02
2.157000000000000028e+01	2.629000000000000087e-02
2.158999999999999986e+01	4.437199999999999651e-03
2.160999999999999943e+01	-7.757700000000000186e-03
2.162999999999999901e+01	-4.742099999999999788e-02
2.164999999999999858e+01	-7.158000000000000473e-02
2.167000000000000171e+01	-5.816600000000000242e-02
2.169000000000000128e+01	-5.539600000000000080e-02
2.171000000000000085e+01	-6.101199999999999679e-02
2.173000000000000043e+01	-7.472800000000000276e-02
2.175000000000000000e+01	-8.786199999999999566e-02
2.176999999999999957e+01	-9.475300000000000389e-02
2.178999999999999915e+01	-8.048099999999999699e-02
2.180999999999999872e+01	-4.573399999999999688e-02
2.182999999999999829e+01	7.516000000000000111e-03
2.185000000000000142e+01	3.229200000000000126e-02
2.187000000000000099e+01	1.983199999999999893e-02
2.189000000000000057e+01	3.699399999999999911e-02
2.191000000000000014e+01	4.529299999999999993e-02
2.192999999999999972e+01	2.575900000000000065e-02
2.194999999999999929e+01	1.408300000000000003e-02
2.196999999999999886e+01	5.335100000000000259e-02
2.198999999999999844e+01	8.138700000000000101e-02
2.201000000000000156e+01	-3.113799999999999901e-03
2.203000000000000114e+01	-5.241500000000000326e-02
2.205000000000000071e+01	3.427600000000000091e-02
2.207000000000000028e+01	7.836700000000000610e-02
2.208999999999999986e+01	1.310900000000000086e-02
2.210999999999999943e+01	-2.851599999999999968e-02
2.212999999999999901e+01	-2.546999999999999958e-02
2.214999999999999858e+01	-3.020499999999999921e-02
2.217000000000000171e+01	6.971800000000000219e-03
2.219000000000000128e+01	5.018399999999999944e-02
2.221000000000000085e+01	6.221600000000000047e-02
2.223000000000000043e+01	4.758899999999999936e-02
2.225000000000000000e+01	5.240700000000000046e-03
2.226999999999999957e+01	6.150800000000000538e-04
2.228999999999999915e+01	1.560100000000000028e-02
2.230999999999999872e+01	9.956100000000000713e-03
2.232999999999999829e+01	2.339700000000000113e-02
2.235000000000000142e+01	2.495400000000000049e-02
2.237000000000000099e+01	1.723399999999999932e-02
2.239000000000000057e+01	3.078900000000000040e-02
2.241000000000000014e+01	3.425999999999999879e-02
2.242999999999999972e+01	2.253499999999999948e-02
2.244999999999999929e+01	-1.652500000000000149e-02
2.246999999999999886e+01	-1.536500000000000019e-02
2.248999999999999844e+01	-2.472799999999999998e-02
2.251000000000000156e+01	-3.060500000000000026e-02
2.253000000000000114e+01	9.761399999999999938e-03
2.255000000000000071e+01	-1.746399999999999949e-03
2.257000000000000028e+01	-4.542100000000000304e-02
2.258999999999999986e+01	-4.725800000000000139e-02
2.260999999999999943e+01	-2.401400000000000062e-02
2.262999999999999901e+01	1.850800000000000015e-02
2.264999999999999858e+01	7.609799999999999898e-03
2.267000000000000171e+01	-3.327999999999999708e-02
2.269000000000000128e+01	-2.878400000000000056e-02
2.271000000000000085e+01	-1.461299999999999925e-02
2.273000000000000043e+01	-2.914200000000000124e-02
2.275000000000000000e+01	-5.084400000000000031e-02
2.276999999999999957e+01	-3.273500000000000021e-02
2.278999999999999915e+01	1.254899999999999939e-02
2.280999999999999872e+01	4.168399999999999883e-02
2.282999999999999829e+01	-2.779199999999999900e-03
2.285000000000000142e+01	-4.358200000000000268e-02
2.287000000000000099e+01	-2.227099999999999913e-02
2.289000000000000057e+01	-1.963000000000000161e-02
2.291000000000000014e+01	-9.704499999999999585e-03
2.292999999999999972e+01	1.839700000000000016e-02
2.294999999999999929e+01	-1.113100000000000027e-02
2.296999999999999886e+01	-5.698600000000000193e-02
2.298999999999999844e+01	-9.109499999999999542e-03
2.301000000000000156e+01	2.821900000000000103e-02
2.303000000000000114e+01	3.250500000000000134e-04
2.305000000000000071e+01	-3.948600000000000027e-02
2.307000000000000028e+01	-7.012000000000000177e-02
2.308999999999999986e+01	-8.487300000000000400e-02
2.310999999999999943e+01	-5.660400000000000154e-02
2.312999999999999901e+01	-1.003500000000000052e-02
2.314999999999999858e+01	-1.589600000000000041e-02
2.317000000000000171e+01	-8.442800000000000304e-02
2.319000000000000128e+01	-9.382200000000000262e-02
2.321000000000000085e+01	-4.465700000000000225e-02
2.323000000000000043e+01	6.879699999999999878e-03
2.325000000000000000e+01	4.134399999999999881e-02
2.326999999999999957e+01	2.596299999999999997e-02
2.328999999999999915e+01	8.793999999999999734e-03
2.330999999999999872e+01	3.318000000000000203e-03
2.332999999999999829e+01	-3.662800000000000084e-02
2.335000000000000142e+01	-7.502999999999999947e-02
2.337000000000000099e+01	-5.367500000000000049e-02
2.339000000000000057e+01	2.006199999999999997e-02
2.341000000000000014e+01	2.589400000000000035e-02
2.342999999999999972e+01	-2.372499999999999956e-02
2.344999999999999929e+01	-7.136800000000000088e-02
2.346999999999999886e+01	-7.496600000000000485e-02
2.348999999999999844e+01	-5.181899999999999701e-02
2.351000000000000156e+01	-1.013000000000000012e-01
2.353000000000000114e+01	-9.376400000000000012e-02
2.355000000000000071e+01	-1.817399999999999918e-02
2.357000000000000028e+01	2.317900000000000169e-02
2.358999999999999986e+01	-1.071799999999999923e-03
2.360999999999999943e+01	-3.815700000000000341e-02
2.362999999999999901e+01	-3.134900000000000186e-02
2.364999999999999858e+01	-1.505800000000000020e-02
2.367000000000000171e+01	2.777599999999999861e-02
2.369000000000000128e+01	1.283800000000000045e-02
2.371000000000000085e+01	-1.864400000000000085e-02
2.373000000000000043e+01	-3.106000000000000080e-02
2.375000000000000000e+01	-6.592800000000000049e-02
2.376999999999999957e+01	-6.105300000000000310e-02
2.378999999999999915e+01	-4.912799999999999806e-02
2.380999999999999872e+01	-4.625400000000000345e-02
2.382999999999999829e+01	-2.804500000000000048e-02
2.385000000000000142e+01	5.123800000000000403e-03
2.387000000000000099e+01	-2.914800000000000030e-02
2.389000000000000057e+01	-7.090100000000000569e-02
2.391000000000000014e+01	-5.096900000000000042e-02
2.392999999999999972e+01	-1.468700000000000040e-02
2.394999999999999929e+01	6.423199999999999570e-03
2.396999999999999886e+01	3.817099999999999660e-02
2.398999999999999844e+01	1.608100000000000154e-02
