# Supplementary material for: Octahedral oxide glass network in ambient pressure neodymium titanate
Source: Sci Rep. 2022 May 18;12:8258. doi: 10.1038/s41598-022-12342-x (PMC9117677; doi:10.1038/s41598-022-12342-x)
Supplement: Supplementary file 4 — Supplementary Information 4. [file 41598_2022_12342_MOESM4_ESM.txt]

# Q (inv. Angstrom)	S(Q)
2.999999999999999889e-02	-1.816799999999999971e+00
5.000000000000000278e-02	-1.816799999999999971e+00
7.000000000000000666e-02	-1.816799999999999971e+00
8.999999999999999667e-02	-1.816799999999999971e+00
1.100000000000000006e-01	-1.816799999999999971e+00
1.300000000000000044e-01	-1.816799999999999971e+00
1.499999999999999944e-01	-1.816699999999999982e+00
1.700000000000000122e-01	-1.816699999999999982e+00
1.900000000000000022e-01	-1.816699999999999982e+00
2.099999999999999922e-01	-1.816699999999999982e+00
2.300000000000000100e-01	-1.816599999999999993e+00
2.500000000000000000e-01	-1.816599999999999993e+00
2.700000000000000178e-01	-1.821499999999999897e+00
2.899999999999999800e-01	-1.855699999999999905e+00
3.099999999999999978e-01	-1.883799999999999919e+00
3.300000000000000155e-01	-1.876300000000000079e+00
3.499999999999999778e-01	-1.826899999999999968e+00
3.699999999999999956e-01	-1.779300000000000104e+00
3.900000000000000133e-01	-1.764899999999999913e+00
4.099999999999999756e-01	-1.749500000000000055e+00
4.299999999999999933e-01	-1.743999999999999995e+00
4.500000000000000111e-01	-1.742599999999999927e+00
4.699999999999999734e-01	-1.739999999999999991e+00
4.899999999999999911e-01	-1.755400000000000071e+00
5.100000000000000089e-01	-1.748699999999999921e+00
5.300000000000000266e-01	-1.730399999999999938e+00
5.500000000000000444e-01	-1.733999999999999986e+00
5.699999999999999512e-01	-1.738399999999999945e+00
5.899999999999999689e-01	-1.752699999999999925e+00
6.099999999999999867e-01	-1.758199999999999985e+00
6.300000000000000044e-01	-1.746799999999999908e+00
6.500000000000000222e-01	-1.732199999999999962e+00
6.700000000000000400e-01	-1.718699999999999894e+00
6.899999999999999467e-01	-1.723000000000000087e+00
7.099999999999999645e-01	-1.727600000000000025e+00
7.299999999999999822e-01	-1.707899999999999974e+00
7.500000000000000000e-01	-1.691699999999999982e+00
7.700000000000000178e-01	-1.677100000000000035e+00
7.900000000000000355e-01	-1.660500000000000087e+00
8.100000000000000533e-01	-1.651999999999999913e+00
8.299999999999999600e-01	-1.638500000000000068e+00
8.499999999999999778e-01	-1.623499999999999943e+00
8.699999999999999956e-01	-1.605399999999999938e+00
8.900000000000000133e-01	-1.581099999999999950e+00
9.100000000000000311e-01	-1.547199999999999909e+00
9.300000000000000488e-01	-1.491600000000000037e+00
9.499999999999999556e-01	-1.454499999999999904e+00
9.699999999999999734e-01	-1.445300000000000029e+00
9.899999999999999911e-01	-1.434800000000000075e+00
1.010000000000000009e+00	-1.417799999999999949e+00
1.030000000000000027e+00	-1.403100000000000014e+00
1.050000000000000044e+00	-1.375799999999999912e+00
1.070000000000000062e+00	-1.354800000000000004e+00
1.090000000000000080e+00	-1.354200000000000070e+00
1.110000000000000098e+00	-1.343099999999999961e+00
1.129999999999999893e+00	-1.346100000000000074e+00
1.149999999999999911e+00	-1.344899999999999984e+00
1.169999999999999929e+00	-1.328200000000000047e+00
1.189999999999999947e+00	-1.323399999999999910e+00
1.209999999999999964e+00	-1.322599999999999998e+00
1.229999999999999982e+00	-1.324100000000000055e+00
1.250000000000000000e+00	-1.338899999999999979e+00
1.270000000000000018e+00	-1.364200000000000079e+00
1.290000000000000036e+00	-1.364900000000000002e+00
1.310000000000000053e+00	-1.348799999999999999e+00
1.330000000000000071e+00	-1.340899999999999981e+00
1.350000000000000089e+00	-1.347199999999999953e+00
1.370000000000000107e+00	-1.360300000000000065e+00
1.389999999999999902e+00	-1.359599999999999920e+00
1.409999999999999920e+00	-1.363199999999999967e+00
1.429999999999999938e+00	-1.371699999999999919e+00
1.449999999999999956e+00	-1.356200000000000072e+00
1.469999999999999973e+00	-1.336000000000000076e+00
1.489999999999999991e+00	-1.347299999999999942e+00
1.510000000000000009e+00	-1.359299999999999953e+00
1.530000000000000027e+00	-1.367599999999999927e+00
1.550000000000000044e+00	-1.380100000000000104e+00
1.570000000000000062e+00	-1.387100000000000000e+00
1.590000000000000080e+00	-1.409899999999999931e+00
1.610000000000000098e+00	-1.432700000000000085e+00
1.629999999999999893e+00	-1.432399999999999896e+00
1.649999999999999911e+00	-1.428600000000000092e+00
1.669999999999999929e+00	-1.424600000000000088e+00
1.689999999999999947e+00	-1.420800000000000063e+00
1.709999999999999964e+00	-1.430900000000000061e+00
1.729999999999999982e+00	-1.436700000000000088e+00
1.750000000000000000e+00	-1.437599999999999989e+00
1.770000000000000018e+00	-1.445500000000000007e+00
1.790000000000000036e+00	-1.435599999999999987e+00
1.810000000000000053e+00	-1.421100000000000030e+00
1.830000000000000071e+00	-1.421200000000000019e+00
1.850000000000000089e+00	-1.431100000000000039e+00
1.870000000000000107e+00	-1.438299999999999912e+00
1.889999999999999902e+00	-1.431100000000000039e+00
1.909999999999999920e+00	-1.434900000000000064e+00
1.929999999999999938e+00	-1.443899999999999961e+00
1.949999999999999956e+00	-1.457999999999999963e+00
1.969999999999999973e+00	-1.468900000000000095e+00
1.989999999999999991e+00	-1.463500000000000023e+00
2.009999999999999787e+00	-1.464499999999999913e+00
2.029999999999999805e+00	-1.484499999999999931e+00
2.049999999999999822e+00	-1.506999999999999895e+00
2.069999999999999840e+00	-1.507300000000000084e+00
2.089999999999999858e+00	-1.500999999999999890e+00
2.109999999999999876e+00	-1.501700000000000035e+00
2.129999999999999893e+00	-1.497200000000000086e+00
2.149999999999999911e+00	-1.491500000000000048e+00
2.169999999999999929e+00	-1.484199999999999964e+00
2.189999999999999947e+00	-1.447400000000000020e+00
2.209999999999999964e+00	-1.394600000000000062e+00
2.229999999999999982e+00	-1.338400000000000034e+00
2.250000000000000000e+00	-1.264599999999999946e+00
2.270000000000000018e+00	-1.180199999999999916e+00
2.290000000000000036e+00	-1.098899999999999988e+00
2.310000000000000053e+00	-1.011600000000000055e+00
2.330000000000000071e+00	-8.947000000000000508e-01
2.350000000000000089e+00	-7.448700000000000321e-01
2.370000000000000107e+00	-5.908400000000000318e-01
2.390000000000000124e+00	-4.282500000000000195e-01
2.410000000000000142e+00	-2.303800000000000014e-01
2.430000000000000160e+00	-1.556699999999999924e-02
2.450000000000000178e+00	2.166800000000000115e-01
2.470000000000000195e+00	4.675900000000000056e-01
2.490000000000000213e+00	7.412800000000000500e-01
2.509999999999999787e+00	1.040399999999999991e+00
2.529999999999999805e+00	1.346899999999999986e+00
2.549999999999999822e+00	1.675300000000000011e+00
2.569999999999999840e+00	2.004799999999999915e+00
2.589999999999999858e+00	2.319199999999999928e+00
2.609999999999999876e+00	2.611000000000000210e+00
2.629999999999999893e+00	2.864700000000000024e+00
2.649999999999999911e+00	3.111200000000000188e+00
2.669999999999999929e+00	3.317099999999999937e+00
2.689999999999999947e+00	3.459200000000000053e+00
2.709999999999999964e+00	3.520999999999999908e+00
2.729999999999999982e+00	3.539699999999999847e+00
2.750000000000000000e+00	3.532799999999999940e+00
2.770000000000000018e+00	3.463999999999999968e+00
2.790000000000000036e+00	3.371900000000000119e+00
2.810000000000000053e+00	3.234599999999999920e+00
2.830000000000000071e+00	3.059099999999999930e+00
2.850000000000000089e+00	2.859399999999999942e+00
2.870000000000000107e+00	2.645199999999999996e+00
2.890000000000000124e+00	2.437100000000000044e+00
2.910000000000000142e+00	2.226900000000000102e+00
2.930000000000000160e+00	2.040299999999999780e+00
2.950000000000000178e+00	1.877799999999999914e+00
2.970000000000000195e+00	1.740699999999999914e+00
2.990000000000000213e+00	1.608200000000000074e+00
3.009999999999999787e+00	1.452199999999999935e+00
3.029999999999999805e+00	1.308400000000000007e+00
3.049999999999999822e+00	1.172299999999999898e+00
3.069999999999999840e+00	1.033800000000000052e+00
3.089999999999999858e+00	9.135400000000000187e-01
3.109999999999999876e+00	8.068400000000000016e-01
3.129999999999999893e+00	7.024500000000000188e-01
3.149999999999999911e+00	6.046700000000000408e-01
3.169999999999999929e+00	5.148300000000000098e-01
3.189999999999999947e+00	4.285100000000000020e-01
3.209999999999999964e+00	3.325299999999999923e-01
3.229999999999999982e+00	2.514600000000000168e-01
3.250000000000000000e+00	1.928600000000000037e-01
3.270000000000000018e+00	1.313199999999999923e-01
3.290000000000000036e+00	7.431699999999999418e-02
3.310000000000000053e+00	1.517300000000000072e-02
3.330000000000000071e+00	-4.701600000000000223e-02
3.350000000000000089e+00	-9.672000000000000042e-02
3.370000000000000107e+00	-1.445599999999999941e-01
3.390000000000000124e+00	-2.137199999999999933e-01
3.410000000000000142e+00	-2.541900000000000270e-01
3.430000000000000160e+00	-2.701700000000000212e-01
3.450000000000000178e+00	-3.006599999999999828e-01
3.470000000000000195e+00	-3.405699999999999839e-01
3.490000000000000213e+00	-3.845600000000000129e-01
3.509999999999999787e+00	-4.240300000000000180e-01
3.529999999999999805e+00	-4.687299999999999800e-01
3.549999999999999822e+00	-5.138099999999999890e-01
3.569999999999999840e+00	-5.411200000000000454e-01
3.589999999999999858e+00	-5.641800000000000148e-01
3.609999999999999876e+00	-5.978299999999999725e-01
3.629999999999999893e+00	-6.296699999999999520e-01
3.649999999999999911e+00	-6.459500000000000242e-01
3.669999999999999929e+00	-6.685799999999999521e-01
3.689999999999999947e+00	-6.992099999999999982e-01
3.709999999999999964e+00	-7.192899999999999849e-01
3.729999999999999982e+00	-7.383300000000000418e-01
3.750000000000000000e+00	-7.606800000000000228e-01
3.770000000000000018e+00	-7.787699999999999623e-01
3.790000000000000036e+00	-7.907199999999999784e-01
3.810000000000000053e+00	-8.002700000000000369e-01
3.830000000000000071e+00	-8.137199999999999989e-01
3.850000000000000089e+00	-8.385399999999999521e-01
3.870000000000000107e+00	-8.625599999999999934e-01
3.890000000000000124e+00	-8.644699999999999607e-01
3.910000000000000142e+00	-8.623800000000000354e-01
3.930000000000000160e+00	-8.754999999999999449e-01
3.950000000000000178e+00	-8.851400000000000379e-01
3.970000000000000195e+00	-8.840500000000000025e-01
3.990000000000000213e+00	-8.794399999999999995e-01
4.009999999999999787e+00	-8.762600000000000389e-01
4.030000000000000249e+00	-8.781799999999999606e-01
4.049999999999999822e+00	-8.932999999999999829e-01
4.070000000000000284e+00	-9.073700000000000099e-01
4.089999999999999858e+00	-9.108800000000000230e-01
4.110000000000000320e+00	-9.131000000000000227e-01
4.129999999999999893e+00	-9.069099999999999939e-01
4.150000000000000355e+00	-8.969099999999999850e-01
4.169999999999999929e+00	-8.955600000000000227e-01
4.190000000000000391e+00	-8.973200000000000065e-01
4.209999999999999964e+00	-8.861099999999999532e-01
4.230000000000000426e+00	-8.608299999999999841e-01
4.250000000000000000e+00	-8.467999999999999972e-01
4.269999999999999574e+00	-8.349299999999999500e-01
4.290000000000000036e+00	-8.226400000000000379e-01
4.309999999999999609e+00	-8.147699999999999942e-01
4.330000000000000071e+00	-7.929000000000000492e-01
4.349999999999999645e+00	-7.612700000000000022e-01
4.370000000000000107e+00	-7.416199999999999459e-01
4.389999999999999680e+00	-7.232600000000000140e-01
4.410000000000000142e+00	-6.979899999999999993e-01
4.429999999999999716e+00	-6.770699999999999497e-01
4.450000000000000178e+00	-6.541400000000000547e-01
4.469999999999999751e+00	-6.231499999999999817e-01
4.490000000000000213e+00	-5.878100000000000547e-01
4.509999999999999787e+00	-5.562899999999999512e-01
4.530000000000000249e+00	-5.282599999999999518e-01
4.549999999999999822e+00	-4.907099999999999795e-01
4.570000000000000284e+00	-4.549099999999999810e-01
4.589999999999999858e+00	-4.204999999999999849e-01
4.610000000000000320e+00	-3.796499999999999875e-01
4.629999999999999893e+00	-3.402100000000000124e-01
4.650000000000000355e+00	-2.980300000000000171e-01
4.669999999999999929e+00	-2.574400000000000022e-01
4.690000000000000391e+00	-2.136699999999999988e-01
4.709999999999999964e+00	-1.663399999999999879e-01
4.730000000000000426e+00	-1.219699999999999951e-01
4.750000000000000000e+00	-7.800500000000000489e-02
4.769999999999999574e+00	-3.034200000000000091e-02
4.790000000000000036e+00	1.778800000000000173e-02
4.809999999999999609e+00	6.540600000000000580e-02
4.830000000000000071e+00	1.217700000000000032e-01
4.849999999999999645e+00	1.780400000000000038e-01
4.870000000000000107e+00	2.319499999999999895e-01
4.889999999999999680e+00	2.849599999999999911e-01
4.910000000000000142e+00	3.351399999999999935e-01
4.929999999999999716e+00	3.889799999999999924e-01
4.950000000000000178e+00	4.471499999999999919e-01
4.969999999999999751e+00	4.960999999999999854e-01
4.990000000000000213e+00	5.385199999999999987e-01
5.009999999999999787e+00	5.817299999999999693e-01
5.030000000000000249e+00	6.240400000000000391e-01
5.049999999999999822e+00	6.673499999999999988e-01
5.070000000000000284e+00	7.096599999999999575e-01
5.089999999999999858e+00	7.462800000000000544e-01
5.110000000000000320e+00	7.680000000000000160e-01
5.129999999999999893e+00	7.818100000000000049e-01
5.150000000000000355e+00	8.003500000000000059e-01
5.169999999999999929e+00	8.236400000000000388e-01
5.190000000000000391e+00	8.332699999999999552e-01
5.209999999999999964e+00	8.340499999999999581e-01
5.230000000000000426e+00	8.344700000000000450e-01
5.250000000000000000e+00	8.313700000000000534e-01
5.269999999999999574e+00	8.158699999999999841e-01
5.290000000000000036e+00	7.945200000000000040e-01
5.309999999999999609e+00	7.772700000000000164e-01
5.330000000000000071e+00	7.536599999999999966e-01
5.349999999999999645e+00	7.294800000000000173e-01
5.370000000000000107e+00	7.064099999999999824e-01
5.389999999999999680e+00	6.800699999999999523e-01
5.410000000000000142e+00	6.456199999999999717e-01
5.429999999999999716e+00	5.978599999999999470e-01
5.450000000000000178e+00	5.537800000000000500e-01
5.469999999999999751e+00	5.254799999999999471e-01
5.490000000000000213e+00	4.898199999999999776e-01
5.509999999999999787e+00	4.471399999999999819e-01
5.530000000000000249e+00	4.074400000000000244e-01
5.549999999999999822e+00	3.744000000000000106e-01
5.570000000000000284e+00	3.390900000000000025e-01
5.589999999999999858e+00	2.958600000000000119e-01
5.610000000000000320e+00	2.595399999999999929e-01
5.629999999999999893e+00	2.290699999999999958e-01
5.650000000000000355e+00	2.117600000000000038e-01
5.669999999999999929e+00	1.883400000000000074e-01
5.690000000000000391e+00	1.521699999999999997e-01
5.709999999999999964e+00	1.193400000000000016e-01
5.730000000000000426e+00	9.240400000000000003e-02
5.750000000000000000e+00	7.385700000000000598e-02
5.769999999999999574e+00	6.197400000000000131e-02
5.790000000000000036e+00	4.896799999999999764e-02
5.809999999999999609e+00	2.782000000000000098e-02
5.830000000000000071e+00	1.061299999999999917e-02
5.849999999999999645e+00	-8.305200000000000429e-03
5.870000000000000107e+00	-2.772799999999999918e-02
5.889999999999999680e+00	-3.758999999999999841e-02
5.910000000000000142e+00	-4.712899999999999728e-02
5.929999999999999716e+00	-6.120500000000000246e-02
5.950000000000000178e+00	-6.872200000000000530e-02
5.969999999999999751e+00	-7.232099999999999640e-02
5.990000000000000213e+00	-8.925099999999999700e-02
6.009999999999999787e+00	-1.009899999999999964e-01
6.030000000000000249e+00	-9.919799999999999451e-02
6.049999999999999822e+00	-9.955700000000000660e-02
6.070000000000000284e+00	-1.051200000000000051e-01
6.089999999999999858e+00	-1.063299999999999940e-01
6.110000000000000320e+00	-1.041600000000000026e-01
6.129999999999999893e+00	-1.045800000000000063e-01
6.150000000000000355e+00	-1.043400000000000022e-01
6.169999999999999929e+00	-1.067799999999999999e-01
6.190000000000000391e+00	-1.057199999999999945e-01
6.209999999999999964e+00	-1.044400000000000051e-01
6.230000000000000426e+00	-1.098900000000000016e-01
6.250000000000000000e+00	-1.034700000000000064e-01
6.269999999999999574e+00	-9.904100000000000403e-02
6.290000000000000036e+00	-1.103100000000000053e-01
6.309999999999999609e+00	-1.072199999999999959e-01
6.330000000000000071e+00	-9.419800000000000395e-02
6.349999999999999645e+00	-9.793499999999999428e-02
6.370000000000000107e+00	-1.008799999999999975e-01
6.389999999999999680e+00	-9.626700000000000534e-02
6.410000000000000142e+00	-9.174400000000000610e-02
6.429999999999999716e+00	-8.442500000000000004e-02
6.450000000000000178e+00	-8.808299999999999463e-02
6.469999999999999751e+00	-9.139799999999999314e-02
6.490000000000000213e+00	-8.686000000000000665e-02
6.509999999999999787e+00	-8.498600000000000598e-02
6.530000000000000249e+00	-8.534999999999999531e-02
6.549999999999999822e+00	-8.399800000000000322e-02
6.570000000000000284e+00	-8.205900000000000694e-02
6.589999999999999858e+00	-8.835800000000000598e-02
6.610000000000000320e+00	-1.040900000000000020e-01
6.629999999999999893e+00	-1.139300000000000035e-01
6.650000000000000355e+00	-1.139399999999999996e-01
6.669999999999999929e+00	-1.199899999999999994e-01
6.690000000000000391e+00	-1.255100000000000104e-01
6.709999999999999964e+00	-1.227599999999999941e-01
6.730000000000000426e+00	-1.232800000000000007e-01
6.750000000000000000e+00	-1.287300000000000111e-01
6.769999999999999574e+00	-1.323699999999999877e-01
6.790000000000000036e+00	-1.357899999999999940e-01
6.809999999999999609e+00	-1.370200000000000029e-01
6.830000000000000071e+00	-1.365999999999999992e-01
6.849999999999999645e+00	-1.441199999999999981e-01
6.870000000000000107e+00	-1.480200000000000127e-01
6.889999999999999680e+00	-1.468800000000000106e-01
6.910000000000000142e+00	-1.501699999999999979e-01
6.929999999999999716e+00	-1.472700000000000120e-01
6.950000000000000178e+00	-1.449400000000000133e-01
6.969999999999999751e+00	-1.561899999999999955e-01
6.990000000000000213e+00	-1.653600000000000070e-01
7.009999999999999787e+00	-1.658300000000000052e-01
7.030000000000000249e+00	-1.733200000000000018e-01
7.049999999999999822e+00	-1.773800000000000099e-01
7.070000000000000284e+00	-1.721600000000000075e-01
7.089999999999999858e+00	-1.706300000000000039e-01
7.110000000000000320e+00	-1.745500000000000107e-01
7.129999999999999893e+00	-1.730200000000000071e-01
7.150000000000000355e+00	-1.736199999999999966e-01
7.169999999999999929e+00	-1.790799999999999892e-01
7.190000000000000391e+00	-1.793399999999999994e-01
7.209999999999999964e+00	-1.738200000000000023e-01
7.230000000000000426e+00	-1.597000000000000086e-01
7.250000000000000000e+00	-1.514199999999999990e-01
7.269999999999999574e+00	-1.527699999999999891e-01
7.290000000000000036e+00	-1.642099999999999949e-01
7.309999999999999609e+00	-1.662299999999999889e-01
7.330000000000000071e+00	-1.510799999999999921e-01
7.349999999999999645e+00	-1.371499999999999941e-01
7.370000000000000107e+00	-1.266200000000000103e-01
7.389999999999999680e+00	-1.250900000000000067e-01
7.410000000000000142e+00	-1.275600000000000067e-01
7.429999999999999716e+00	-1.302899999999999892e-01
7.450000000000000178e+00	-1.285100000000000131e-01
7.469999999999999751e+00	-1.245900000000000063e-01
7.490000000000000213e+00	-1.154099999999999987e-01
7.509999999999999787e+00	-1.013399999999999995e-01
7.530000000000000249e+00	-8.528499999999999970e-02
7.549999999999999822e+00	-6.586300000000000487e-02
7.570000000000000284e+00	-5.918999999999999956e-02
7.589999999999999858e+00	-5.243400000000000144e-02
7.610000000000000320e+00	-4.364500000000000324e-02
7.629999999999999893e+00	-4.222700000000000065e-02
7.650000000000000355e+00	-4.115599999999999814e-02
7.669999999999999929e+00	-3.455199999999999938e-02
7.690000000000000391e+00	-2.217399999999999927e-02
7.709999999999999964e+00	-1.121699999999999954e-02
7.730000000000000426e+00	-2.625399999999999956e-03
7.750000000000000000e+00	9.114199999999999385e-03
7.769999999999999574e+00	1.888199999999999948e-02
7.790000000000000036e+00	2.087900000000000172e-02
7.809999999999999609e+00	2.256500000000000172e-02
7.830000000000000071e+00	3.457500000000000157e-02
7.849999999999999645e+00	4.652900000000000091e-02
7.870000000000000107e+00	4.710799999999999710e-02
7.889999999999999680e+00	5.158100000000000185e-02
7.910000000000000142e+00	6.158000000000000279e-02
7.929999999999999716e+00	7.075199999999999545e-02
7.950000000000000178e+00	7.888100000000000667e-02
7.969999999999999751e+00	8.672199999999999354e-02
7.990000000000000213e+00	9.338000000000000467e-02
8.009999999999999787e+00	9.646499999999999519e-02
8.029999999999999361e+00	1.034999999999999948e-01
8.050000000000000711e+00	1.166500000000000037e-01
8.070000000000000284e+00	1.205399999999999944e-01
8.089999999999999858e+00	1.160400000000000043e-01
8.109999999999999432e+00	1.134899999999999937e-01
8.130000000000000782e+00	1.123099999999999932e-01
8.150000000000000355e+00	1.129799999999999971e-01
8.169999999999999929e+00	1.135300000000000059e-01
8.189999999999999503e+00	1.179100000000000009e-01
8.210000000000000853e+00	1.266700000000000048e-01
8.230000000000000426e+00	1.323000000000000009e-01
8.250000000000000000e+00	1.295699999999999907e-01
8.269999999999999574e+00	1.266700000000000048e-01
8.289999999999999147e+00	1.274200000000000055e-01
8.310000000000000497e+00	1.232400000000000023e-01
8.330000000000000071e+00	1.217000000000000026e-01
8.349999999999999645e+00	1.295999999999999930e-01
8.369999999999999218e+00	1.359799999999999898e-01
8.390000000000000568e+00	1.370399999999999952e-01
8.410000000000000142e+00	1.330999999999999961e-01
8.429999999999999716e+00	1.286599999999999966e-01
8.449999999999999289e+00	1.239900000000000030e-01
8.470000000000000639e+00	1.088900000000000007e-01
8.490000000000000213e+00	1.047600000000000059e-01
8.509999999999999787e+00	1.142800000000000066e-01
8.529999999999999361e+00	1.134399999999999992e-01
8.550000000000000711e+00	1.080399999999999971e-01
8.570000000000000284e+00	1.089999999999999997e-01
8.589999999999999858e+00	1.088100000000000039e-01
8.609999999999999432e+00	1.079500000000000043e-01
8.630000000000000782e+00	1.067899999999999960e-01
8.650000000000000355e+00	1.040900000000000020e-01
8.669999999999999929e+00	9.492599999999999649e-02
8.689999999999999503e+00	8.373300000000000187e-02
8.710000000000000853e+00	8.278800000000000048e-02
8.730000000000000426e+00	7.976600000000000357e-02
8.750000000000000000e+00	7.378200000000000036e-02
8.769999999999999574e+00	7.134300000000000364e-02
8.789999999999999147e+00	7.044499999999999373e-02
8.810000000000000497e+00	6.476800000000000612e-02
8.830000000000000071e+00	5.767200000000000104e-02
8.849999999999999645e+00	5.468400000000000344e-02
8.869999999999999218e+00	5.561900000000000177e-02
8.890000000000000568e+00	5.536499999999999755e-02
8.910000000000000142e+00	5.408500000000000113e-02
8.929999999999999716e+00	5.216699999999999809e-02
8.949999999999999289e+00	4.071700000000000319e-02
8.970000000000000639e+00	3.516899999999999887e-02
8.990000000000000213e+00	3.960400000000000031e-02
9.009999999999999787e+00	3.865899999999999892e-02
9.029999999999999361e+00	3.030199999999999907e-02
9.050000000000000711e+00	1.967999999999999958e-02
9.070000000000000284e+00	1.305599999999999990e-02
9.089999999999999858e+00	1.778300000000000020e-02
9.109999999999999432e+00	2.062800000000000050e-02
9.130000000000000782e+00	2.283800000000000066e-02
9.150000000000000355e+00	1.729299999999999934e-02
9.169999999999999929e+00	6.663500000000000152e-03
9.189999999999999503e+00	-2.440400000000000013e-04
9.210000000000000853e+00	-8.796500000000000499e-03
9.230000000000000426e+00	-5.385100000000000303e-03
9.250000000000000000e+00	-8.321500000000000771e-03
9.269999999999999574e+00	-1.878499999999999961e-02
9.289999999999999147e+00	-2.414699999999999833e-02
9.310000000000000497e+00	-2.320399999999999893e-02
9.330000000000000071e+00	-2.367700000000000013e-02
9.349999999999999645e+00	-3.318600000000000022e-02
9.369999999999999218e+00	-2.643500000000000016e-02
9.390000000000000568e+00	-1.939799999999999858e-02
9.410000000000000142e+00	-2.999200000000000130e-02
9.429999999999999716e+00	-3.009099999999999969e-02
9.449999999999999289e+00	-2.454200000000000131e-02
9.470000000000000639e+00	-2.829800000000000024e-02
9.490000000000000213e+00	-2.896900000000000169e-02
9.509999999999999787e+00	-2.501499999999999904e-02
9.529999999999999361e+00	-2.764300000000000090e-02
9.550000000000000711e+00	-2.819899999999999837e-02
9.570000000000000284e+00	-2.969600000000000017e-02
9.589999999999999858e+00	-3.420900000000000329e-02
9.609999999999999432e+00	-3.110699999999999923e-02
9.630000000000000782e+00	-2.804600000000000148e-02
9.650000000000000355e+00	-3.570500000000000063e-02
9.669999999999999929e+00	-3.857399999999999718e-02
9.689999999999999503e+00	-3.337099999999999789e-02
9.710000000000000853e+00	-3.217400000000000121e-02
9.730000000000000426e+00	-3.115499999999999867e-02
9.750000000000000000e+00	-3.045000000000000137e-02
9.769999999999999574e+00	-3.143499999999999767e-02
9.789999999999999147e+00	-3.072400000000000131e-02
9.810000000000000497e+00	-2.851199999999999915e-02
9.830000000000000071e+00	-3.209000000000000047e-02
9.849999999999999645e+00	-3.010699999999999835e-02
9.869999999999999218e+00	-2.552700000000000108e-02
9.890000000000000568e+00	-2.659200000000000105e-02
9.910000000000000142e+00	-2.337900000000000048e-02
9.929999999999999716e+00	-1.885699999999999876e-02
9.949999999999999289e+00	-1.583599999999999938e-02
9.970000000000000639e+00	-1.105100000000000006e-02
9.990000000000000213e+00	-9.333100000000000424e-03
1.000999999999999979e+01	-1.086999999999999945e-02
1.002999999999999936e+01	-1.174700000000000050e-02
1.005000000000000071e+01	-2.125399999999999859e-02
1.007000000000000028e+01	-2.943199999999999983e-02
1.008999999999999986e+01	-3.393100000000000283e-02
1.010999999999999943e+01	-2.970799999999999830e-02
1.013000000000000078e+01	-1.902799999999999978e-02
1.015000000000000036e+01	-1.359999999999999924e-02
1.016999999999999993e+01	-1.442700000000000059e-02
1.018999999999999950e+01	-2.664599999999999955e-02
1.021000000000000085e+01	-2.497800000000000020e-02
1.023000000000000043e+01	-2.114100000000000007e-02
1.025000000000000000e+01	-1.919399999999999926e-02
1.026999999999999957e+01	-9.205700000000000688e-03
1.028999999999999915e+01	-4.862000000000000002e-03
1.031000000000000050e+01	-7.818099999999999702e-03
1.033000000000000007e+01	-1.526800000000000032e-02
1.034999999999999964e+01	-2.019200000000000161e-02
1.036999999999999922e+01	-3.000999999999999848e-02
1.039000000000000057e+01	-3.342400000000000232e-02
1.041000000000000014e+01	-2.948200000000000126e-02
1.042999999999999972e+01	-2.512800000000000103e-02
1.044999999999999929e+01	-2.452599999999999919e-02
1.047000000000000064e+01	-2.945700000000000054e-02
1.049000000000000021e+01	-2.881399999999999934e-02
1.050999999999999979e+01	-2.642100000000000004e-02
1.052999999999999936e+01	-2.465200000000000030e-02
1.055000000000000071e+01	-2.676500000000000060e-02
1.057000000000000028e+01	-3.046600000000000003e-02
1.058999999999999986e+01	-2.815399999999999847e-02
1.060999999999999943e+01	-2.747700000000000142e-02
1.063000000000000078e+01	-3.441799999999999721e-02
1.065000000000000036e+01	-3.318100000000000216e-02
1.066999999999999993e+01	-3.212500000000000078e-02
1.068999999999999950e+01	-3.570199999999999763e-02
1.071000000000000085e+01	-2.643699999999999870e-02
1.073000000000000043e+01	-1.575000000000000011e-02
1.075000000000000000e+01	-1.225900000000000080e-02
1.076999999999999957e+01	-1.286099999999999917e-02
1.078999999999999915e+01	-1.964000000000000121e-02
1.081000000000000050e+01	-2.449099999999999888e-02
1.083000000000000007e+01	-1.099999999999999936e-02
1.084999999999999964e+01	-4.375000000000000416e-03
1.086999999999999922e+01	-1.915199999999999889e-02
1.089000000000000057e+01	-1.972600000000000048e-02
1.091000000000000014e+01	-1.807699999999999932e-02
1.092999999999999972e+01	-2.389000000000000151e-02
1.094999999999999929e+01	-1.581499999999999920e-02
1.097000000000000064e+01	-3.129199999999999950e-03
1.099000000000000021e+01	-4.474999999999999811e-03
1.100999999999999979e+01	-1.300399999999999993e-02
1.102999999999999936e+01	-1.072099999999999963e-02
1.105000000000000071e+01	-1.742900000000000005e-02
1.107000000000000028e+01	-2.494899999999999896e-02
1.108999999999999986e+01	-2.027899999999999842e-02
1.110999999999999943e+01	-1.815299999999999900e-02
1.113000000000000078e+01	-1.095100000000000066e-02
1.115000000000000036e+01	-1.557099999999999977e-02
1.116999999999999993e+01	-1.923199999999999910e-02
1.118999999999999950e+01	-1.300899999999999973e-02
1.121000000000000085e+01	-2.152499999999999900e-02
1.123000000000000043e+01	-2.518300000000000052e-02
1.125000000000000000e+01	-1.382599999999999975e-02
1.126999999999999957e+01	-1.583000000000000032e-02
1.128999999999999915e+01	-1.568200000000000149e-02
1.131000000000000050e+01	-4.963200000000000077e-03
1.133000000000000007e+01	-1.449200000000000097e-03
1.134999999999999964e+01	3.077100000000000148e-03
1.136999999999999922e+01	-6.338299999999999837e-03
1.139000000000000057e+01	-1.448299999999999935e-02
1.141000000000000014e+01	-3.892099999999999900e-03
1.142999999999999972e+01	-3.293400000000000147e-04
1.144999999999999929e+01	-6.795700000000000005e-03
1.147000000000000064e+01	-3.836299999999999953e-03
1.149000000000000021e+01	3.582399999999999907e-03
1.150999999999999979e+01	-2.343399999999999823e-03
1.152999999999999936e+01	-4.296600000000000245e-03
1.155000000000000071e+01	8.417700000000000182e-03
1.157000000000000028e+01	1.925199999999999828e-02
1.158999999999999986e+01	1.843099999999999947e-02
1.160999999999999943e+01	1.708900000000000002e-02
1.163000000000000078e+01	2.244499999999999967e-02
1.165000000000000036e+01	2.127899999999999930e-02
1.166999999999999993e+01	1.095499999999999946e-02
1.168999999999999950e+01	-1.995900000000000105e-03
1.171000000000000085e+01	-4.640899999999999886e-03
1.173000000000000043e+01	-3.123499999999999974e-03
1.175000000000000000e+01	-3.136799999999999918e-03
1.176999999999999957e+01	6.479699999999999696e-03
1.178999999999999915e+01	1.905700000000000102e-02
1.181000000000000050e+01	1.876500000000000043e-02
1.183000000000000007e+01	9.568399999999999475e-03
1.184999999999999964e+01	4.841699999999999997e-03
1.186999999999999922e+01	-1.012400000000000105e-03
1.189000000000000057e+01	-1.160500000000000073e-03
1.191000000000000014e+01	1.119299999999999982e-02
1.192999999999999972e+01	1.969500000000000070e-02
1.194999999999999929e+01	2.123600000000000140e-02
1.197000000000000064e+01	1.941899999999999876e-02
1.199000000000000021e+01	1.489000000000000046e-02
1.200999999999999979e+01	1.141700000000000007e-02
1.202999999999999936e+01	1.942300000000000103e-03
1.205000000000000071e+01	-2.216000000000000088e-03
1.207000000000000028e+01	8.503699999999999454e-03
1.208999999999999986e+01	1.811199999999999963e-02
1.210999999999999943e+01	2.324499999999999830e-02
1.213000000000000078e+01	2.435500000000000165e-02
1.215000000000000036e+01	2.230800000000000144e-02
1.216999999999999993e+01	2.134700000000000139e-02
1.218999999999999950e+01	2.142799999999999913e-02
1.221000000000000085e+01	2.016700000000000090e-02
1.223000000000000043e+01	1.434000000000000032e-02
1.225000000000000000e+01	4.642699999999999605e-03
1.226999999999999957e+01	2.994399999999999926e-03
1.228999999999999915e+01	1.255900000000000072e-02
1.231000000000000050e+01	1.678599999999999884e-02
1.233000000000000007e+01	1.672600000000000128e-02
1.234999999999999964e+01	2.108900000000000011e-02
1.236999999999999922e+01	2.622499999999999831e-02
1.239000000000000057e+01	2.473900000000000057e-02
1.241000000000000014e+01	1.749399999999999913e-02
1.242999999999999972e+01	1.246099999999999985e-02
1.244999999999999929e+01	3.737299999999999824e-03
1.247000000000000064e+01	-3.669699999999999915e-04
1.249000000000000021e+01	1.166200000000000049e-02
1.250999999999999979e+01	2.967499999999999999e-02
1.252999999999999936e+01	3.883999999999999952e-02
1.255000000000000071e+01	2.870400000000000035e-02
1.257000000000000028e+01	1.463099999999999991e-02
1.258999999999999986e+01	1.583199999999999885e-02
1.260999999999999943e+01	2.541099999999999956e-02
1.263000000000000078e+01	2.968600000000000058e-02
1.265000000000000036e+01	2.288499999999999909e-02
1.266999999999999993e+01	2.362200000000000064e-02
1.268999999999999950e+01	3.581399999999999861e-02
1.271000000000000085e+01	3.902599999999999819e-02
1.273000000000000043e+01	2.835100000000000120e-02
1.275000000000000000e+01	1.911300000000000152e-02
1.276999999999999957e+01	2.130299999999999902e-02
1.278999999999999915e+01	2.539500000000000091e-02
1.281000000000000050e+01	2.813699999999999882e-02
1.283000000000000007e+01	2.273199999999999874e-02
1.284999999999999964e+01	9.675299999999999526e-03
1.286999999999999922e+01	5.657200000000000249e-03
1.289000000000000057e+01	1.411600000000000008e-02
1.291000000000000014e+01	1.551199999999999975e-02
1.292999999999999972e+01	3.085099999999999908e-03
1.294999999999999929e+01	4.354600000000000137e-03
1.297000000000000064e+01	1.021999999999999992e-02
1.299000000000000021e+01	1.744000000000000107e-03
1.300999999999999979e+01	3.613299999999999845e-03
1.302999999999999936e+01	1.207699999999999919e-02
1.305000000000000071e+01	1.416300000000000024e-02
1.307000000000000028e+01	1.068799999999999958e-02
1.308999999999999986e+01	1.467599999999999981e-02
1.310999999999999943e+01	1.493000000000000056e-02
1.313000000000000078e+01	1.136799999999999963e-02
1.315000000000000036e+01	1.907700000000000021e-02
1.316999999999999993e+01	1.832599999999999854e-02
1.318999999999999950e+01	1.740399999999999933e-02
1.321000000000000085e+01	1.490900000000000038e-02
1.323000000000000043e+01	1.120499999999999968e-02
1.325000000000000000e+01	1.448699999999999988e-02
1.326999999999999957e+01	1.154499999999999971e-02
1.328999999999999915e+01	2.797299999999999960e-03
1.331000000000000050e+01	6.613199999999999634e-03
1.333000000000000007e+01	1.655900000000000080e-02
1.334999999999999964e+01	1.370000000000000037e-02
1.336999999999999922e+01	6.419399999999999586e-03
1.339000000000000057e+01	6.647700000000000310e-03
1.341000000000000014e+01	5.410899999999999738e-03
1.342999999999999972e+01	-4.200100000000000014e-03
1.344999999999999929e+01	-5.192999999999999700e-03
1.347000000000000064e+01	-9.872299999999999652e-04
1.349000000000000021e+01	-1.452299999999999902e-03
1.350999999999999979e+01	-8.099200000000000843e-03
1.352999999999999936e+01	-3.329599999999999834e-03
1.355000000000000071e+01	8.082400000000000001e-03
1.357000000000000028e+01	-6.919200000000000350e-03
1.358999999999999986e+01	-1.351499999999999924e-02
1.360999999999999943e+01	-1.285900000000000064e-02
1.363000000000000078e+01	-1.410499999999999948e-02
1.365000000000000036e+01	-1.466199999999999969e-02
1.366999999999999993e+01	-9.994599999999999318e-03
1.368999999999999950e+01	2.766699999999999975e-03
1.371000000000000085e+01	-7.101900000000000400e-03
1.373000000000000043e+01	-2.318299999999999875e-02
1.375000000000000000e+01	-2.278499999999999970e-02
1.376999999999999957e+01	-1.157900000000000075e-02
1.378999999999999915e+01	-1.219600000000000024e-02
1.381000000000000050e+01	-1.489599999999999952e-02
1.383000000000000007e+01	-1.037899999999999934e-02
1.384999999999999964e+01	-1.579099999999999948e-02
1.386999999999999922e+01	-2.389600000000000057e-02
1.389000000000000057e+01	-2.284800000000000025e-02
1.391000000000000014e+01	-1.919200000000000073e-02
1.392999999999999972e+01	-1.478699999999999980e-02
1.394999999999999929e+01	-1.257199999999999984e-02
1.397000000000000064e+01	-1.893200000000000091e-02
1.399000000000000021e+01	-1.748500000000000054e-02
1.400999999999999979e+01	-1.036300000000000068e-02
1.402999999999999936e+01	-1.689299999999999830e-02
1.405000000000000071e+01	-3.011300000000000088e-02
1.407000000000000028e+01	-3.841599999999999876e-02
1.408999999999999986e+01	-3.482199999999999879e-02
1.410999999999999943e+01	-2.847200000000000078e-02
1.413000000000000078e+01	-2.908200000000000021e-02
1.415000000000000036e+01	-3.048599999999999921e-02
1.416999999999999993e+01	-2.792800000000000143e-02
1.418999999999999950e+01	-2.753099999999999992e-02
1.421000000000000085e+01	-2.457900000000000015e-02
1.423000000000000043e+01	-1.439000000000000001e-02
1.425000000000000000e+01	-2.030800000000000140e-03
1.426999999999999957e+01	1.760499999999999912e-03
1.428999999999999915e+01	-3.608300000000000049e-03
1.431000000000000050e+01	-1.439000000000000001e-02
1.433000000000000007e+01	-2.565999999999999878e-02
1.434999999999999964e+01	-2.043400000000000077e-02
1.436999999999999922e+01	-1.373399999999999968e-02
1.439000000000000057e+01	-1.181300000000000058e-02
1.441000000000000014e+01	-7.223099999999999660e-03
1.442999999999999972e+01	-9.346800000000000594e-03
1.444999999999999929e+01	-2.116099999999999925e-02
1.447000000000000064e+01	-3.260799999999999810e-02
1.449000000000000021e+01	-3.114199999999999954e-02
1.450999999999999979e+01	-1.257199999999999984e-02
1.452999999999999936e+01	7.251500000000000133e-03
1.455000000000000071e+01	8.321999999999999537e-03
1.457000000000000028e+01	-1.058299999999999947e-04
1.458999999999999986e+01	-8.234200000000000547e-03
1.460999999999999943e+01	-1.788899999999999865e-02
1.463000000000000078e+01	-2.469899999999999873e-02
1.465000000000000036e+01	-2.591999999999999860e-02
1.466999999999999993e+01	-2.609200000000000061e-02
1.468999999999999950e+01	-3.186400000000000343e-02
1.471000000000000085e+01	-3.009399999999999922e-02
1.473000000000000043e+01	-1.527599999999999965e-02
1.475000000000000000e+01	-1.452499999999999972e-02
1.476999999999999957e+01	-1.713599999999999846e-02
1.478999999999999915e+01	-5.015600000000000266e-03
1.481000000000000050e+01	8.754299999999999582e-03
1.483000000000000007e+01	1.222400000000000049e-02
1.484999999999999964e+01	-7.118000000000000195e-03
1.486999999999999922e+01	-2.067199999999999940e-02
1.489000000000000057e+01	-1.799999999999999864e-02
1.491000000000000014e+01	-1.747800000000000048e-02
1.492999999999999972e+01	-1.301700000000000079e-02
1.494999999999999929e+01	-8.717499999999999555e-03
1.497000000000000064e+01	-1.083499999999999915e-02
1.499000000000000021e+01	-3.773199999999999991e-03
1.500999999999999979e+01	1.307900000000000035e-02
1.502999999999999936e+01	1.120200000000000015e-02
1.505000000000000071e+01	-4.685899999999999788e-03
1.507000000000000028e+01	-1.365199999999999921e-02
1.508999999999999986e+01	-1.761899999999999925e-02
1.510999999999999943e+01	-1.908500000000000127e-02
1.513000000000000078e+01	-8.439900000000000180e-03
1.515000000000000036e+01	6.642499999999999967e-03
1.516999999999999993e+01	1.442700000000000059e-02
1.518999999999999950e+01	1.025700000000000049e-02
1.521000000000000085e+01	-7.772799999999999848e-03
1.523000000000000043e+01	-1.972499999999999948e-02
1.525000000000000000e+01	-5.787099999999999883e-03
1.526999999999999957e+01	1.096399999999999979e-02
1.528999999999999915e+01	2.956900000000000153e-03
1.531000000000000050e+01	-6.113900000000000237e-03
1.533000000000000007e+01	-4.747500000000000201e-04
1.534999999999999964e+01	-5.068899999999999665e-04
1.536999999999999922e+01	-6.162199999999999622e-03
1.539000000000000057e+01	3.462499999999999866e-03
1.541000000000000014e+01	1.937300000000000133e-02
1.542999999999999972e+01	1.671200000000000116e-02
1.544999999999999929e+01	9.992400000000000240e-03
1.547000000000000064e+01	7.339000000000000037e-03
1.549000000000000021e+01	-1.980800000000000009e-03
1.550999999999999979e+01	-4.933299999999999838e-03
1.552999999999999936e+01	1.453899999999999886e-04
1.555000000000000071e+01	4.456100000000000165e-03
1.557000000000000028e+01	1.004000000000000031e-02
1.558999999999999986e+01	2.018199999999999855e-02
1.560999999999999943e+01	1.421599999999999947e-02
1.563000000000000078e+01	2.261099999999999829e-03
1.565000000000000036e+01	1.268200000000000056e-02
1.566999999999999993e+01	2.349700000000000052e-02
1.568999999999999950e+01	2.906900000000000109e-02
1.571000000000000085e+01	2.265400000000000053e-02
1.573000000000000043e+01	5.021199999999999969e-03
1.575000000000000000e+01	3.159799999999999935e-03
1.576999999999999957e+01	1.100499999999999916e-02
1.578999999999999915e+01	9.542099999999999541e-03
1.581000000000000050e+01	1.392400000000000061e-02
1.583000000000000007e+01	2.078400000000000039e-02
1.584999999999999964e+01	1.587300000000000169e-02
1.586999999999999922e+01	2.431600000000000081e-02
1.589000000000000057e+01	3.042399999999999965e-02
1.591000000000000014e+01	2.171800000000000119e-02
1.592999999999999972e+01	1.468299999999999987e-02
1.594999999999999929e+01	1.416099999999999998e-02
1.597000000000000064e+01	1.434500000000000011e-02
1.599000000000000021e+01	1.113500000000000080e-02
1.601000000000000156e+01	1.395599999999999966e-02
1.603000000000000114e+01	2.477100000000000135e-02
1.605000000000000071e+01	2.417300000000000004e-02
1.607000000000000028e+01	1.635700000000000001e-02
1.608999999999999986e+01	1.665200000000000014e-02
1.610999999999999943e+01	1.692700000000000107e-02
1.612999999999999901e+01	1.222400000000000049e-02
1.614999999999999858e+01	6.779000000000000303e-03
1.617000000000000171e+01	1.003000000000000072e-02
1.619000000000000128e+01	1.633799999999999836e-02
1.621000000000000085e+01	2.216100000000000014e-02
1.623000000000000043e+01	2.019100000000000061e-02
1.625000000000000000e+01	1.278999999999999929e-02
1.626999999999999957e+01	1.427199999999999996e-02
1.628999999999999915e+01	2.094899999999999887e-02
1.630999999999999872e+01	2.234299999999999828e-02
1.632999999999999829e+01	2.324800000000000130e-02
1.635000000000000142e+01	1.981600000000000028e-02
1.637000000000000099e+01	4.152699999999999621e-03
1.639000000000000057e+01	6.045400000000000253e-03
1.641000000000000014e+01	1.619699999999999959e-02
1.642999999999999972e+01	2.323499999999999871e-02
1.644999999999999929e+01	3.445100000000000245e-02
1.646999999999999886e+01	3.980000000000000204e-02
1.648999999999999844e+01	3.405500000000000194e-02
1.651000000000000156e+01	2.359899999999999845e-02
1.653000000000000114e+01	2.158099999999999949e-02
1.655000000000000071e+01	2.245300000000000074e-02
1.657000000000000028e+01	1.775699999999999848e-02
1.658999999999999986e+01	9.070899999999999797e-03
1.660999999999999943e+01	5.686000000000000082e-03
1.662999999999999901e+01	1.300300000000000067e-02
1.664999999999999858e+01	1.661599999999999883e-02
1.667000000000000171e+01	6.832799999999999985e-03
1.669000000000000128e+01	-4.472499999999999913e-03
1.671000000000000085e+01	-1.123799999999999973e-02
1.673000000000000043e+01	-9.342899999999999469e-03
1.675000000000000000e+01	-1.984300000000000094e-04
1.676999999999999957e+01	8.427999999999999728e-03
1.678999999999999915e+01	3.337300000000000075e-03
1.680999999999999872e+01	-3.318399999999999996e-03
1.682999999999999829e+01	-1.091300000000000082e-02
1.685000000000000142e+01	-2.221599999999999964e-02
1.687000000000000099e+01	-8.874299999999999897e-03
1.689000000000000057e+01	1.250199999999999922e-02
1.691000000000000014e+01	1.670699999999999963e-02
1.692999999999999972e+01	2.594299999999999905e-03
1.694999999999999929e+01	-2.871799999999999874e-03
1.696999999999999886e+01	4.164700000000000346e-03
1.698999999999999844e+01	-3.814600000000000022e-03
1.701000000000000156e+01	-1.155800000000000056e-02
1.703000000000000114e+01	-8.790400000000000297e-03
1.705000000000000071e+01	-1.688399999999999970e-02
1.707000000000000028e+01	-2.679099999999999884e-02
1.708999999999999986e+01	-1.851699999999999874e-02
1.710999999999999943e+01	-5.612299999999999754e-03
1.712999999999999901e+01	-1.249399999999999990e-02
1.714999999999999858e+01	-2.295000000000000165e-02
1.717000000000000171e+01	-1.435099999999999917e-02
1.719000000000000128e+01	2.544199999999999934e-03
1.721000000000000085e+01	8.857999999999999555e-03
1.723000000000000043e+01	7.733499999999999923e-03
1.725000000000000000e+01	9.954299999999999260e-03
1.726999999999999957e+01	-1.111800000000000028e-03
1.728999999999999915e+01	-1.851699999999999874e-02
1.730999999999999872e+01	-2.085100000000000148e-02
1.732999999999999829e+01	-1.852300000000000127e-02
1.735000000000000142e+01	-1.744800000000000170e-02
1.737000000000000099e+01	-1.935200000000000115e-02
1.739000000000000057e+01	-2.715199999999999905e-02
1.741000000000000014e+01	-1.612200000000000091e-02
1.742999999999999972e+01	8.252799999999999372e-03
1.744999999999999929e+01	1.351100000000000044e-02
1.746999999999999886e+01	-1.869800000000000021e-03
1.748999999999999844e+01	-1.021299999999999986e-02
1.751000000000000156e+01	-1.615600000000000022e-02
1.753000000000000114e+01	-1.259099999999999976e-02
1.755000000000000071e+01	3.006800000000000011e-04
1.757000000000000028e+01	6.493600000000000413e-03
1.758999999999999986e+01	1.884500000000000107e-03
1.760999999999999943e+01	-1.302200000000000059e-02
1.762999999999999901e+01	-2.471800000000000039e-02
1.764999999999999858e+01	-3.306100000000000011e-02
1.767000000000000171e+01	-3.292899999999999994e-02
1.769000000000000128e+01	-1.845899999999999971e-02
1.771000000000000085e+01	1.575500000000000077e-03
1.773000000000000043e+01	-4.839699999999999731e-03
1.775000000000000000e+01	-1.263599999999999966e-02
1.776999999999999957e+01	-1.058399999999999966e-02
1.778999999999999915e+01	-1.648300000000000112e-02
1.780999999999999872e+01	-4.817400000000000328e-03
1.782999999999999829e+01	6.180200000000000493e-04
1.785000000000000142e+01	-7.053000000000000241e-03
1.787000000000000099e+01	-1.191299999999999998e-02
1.789000000000000057e+01	-1.274499999999999938e-02
1.791000000000000014e+01	-9.434200000000000225e-03
1.792999999999999972e+01	-1.484800000000000009e-02
1.794999999999999929e+01	-2.412699999999999914e-02
1.796999999999999886e+01	-2.235300000000000134e-02
1.798999999999999844e+01	-9.637000000000000058e-05
1.801000000000000156e+01	2.249999999999999917e-02
1.803000000000000114e+01	1.087199999999999972e-02
1.805000000000000071e+01	-8.041599999999999443e-03
1.807000000000000028e+01	-9.920000000000000432e-04
1.808999999999999986e+01	4.524600000000000150e-03
1.810999999999999943e+01	-2.939300000000000159e-03
1.812999999999999901e+01	-6.945200000000000332e-03
1.814999999999999858e+01	-1.679900000000000143e-02
1.817000000000000171e+01	-1.832900000000000154e-02
1.819000000000000128e+01	-4.167999999999999830e-03
1.821000000000000085e+01	6.358800000000000389e-03
1.823000000000000043e+01	1.895900000000000016e-02
1.825000000000000000e+01	1.818300000000000125e-02
1.826999999999999957e+01	2.079100000000000045e-02
1.828999999999999915e+01	2.676999999999999866e-02
1.830999999999999872e+01	5.605200000000000286e-03
1.832999999999999829e+01	-4.477899999999999936e-03
1.835000000000000142e+01	-2.015299999999999817e-03
1.837000000000000099e+01	-4.032299999999999947e-03
1.839000000000000057e+01	-2.948600000000000006e-03
1.841000000000000014e+01	-3.678900000000000030e-04
1.842999999999999972e+01	3.827999999999999806e-03
1.844999999999999929e+01	1.082900000000000008e-02
1.846999999999999886e+01	6.240400000000000114e-03
1.848999999999999844e+01	-1.625499999999999862e-02
1.851000000000000156e+01	-2.725699999999999998e-02
1.853000000000000114e+01	-2.170599999999999960e-02
1.855000000000000071e+01	-7.578299999999999620e-03
1.857000000000000028e+01	1.518999999999999951e-03
1.858999999999999986e+01	-1.068099999999999996e-03
1.860999999999999943e+01	5.334799999999999785e-03
1.862999999999999901e+01	2.378500000000000059e-02
1.864999999999999858e+01	2.929000000000000006e-02
1.867000000000000171e+01	1.721100000000000060e-02
1.869000000000000128e+01	-2.992600000000000208e-03
1.871000000000000085e+01	-1.120600000000000068e-02
1.873000000000000043e+01	4.644800000000000144e-03
1.875000000000000000e+01	2.236799999999999899e-02
1.876999999999999957e+01	1.735499999999999890e-02
1.878999999999999915e+01	1.250700000000000076e-02
1.880999999999999872e+01	7.288300000000000160e-03
1.882999999999999829e+01	1.262899999999999960e-03
1.885000000000000142e+01	1.199399999999999945e-02
1.887000000000000099e+01	1.871700000000000100e-02
1.889000000000000057e+01	2.745999999999999830e-02
1.891000000000000014e+01	2.626699999999999868e-02
1.892999999999999972e+01	1.351300000000000071e-02
1.894999999999999929e+01	5.424000000000000002e-03
1.896999999999999886e+01	1.083399999999999988e-02
1.898999999999999844e+01	1.540799999999999982e-02
1.901000000000000156e+01	9.761999999999999844e-03
1.903000000000000114e+01	1.439499999999999981e-02
1.905000000000000071e+01	2.297599999999999990e-02
1.907000000000000028e+01	2.466600000000000042e-02
1.908999999999999986e+01	2.747099999999999889e-02
1.910999999999999943e+01	2.237799999999999859e-02
1.912999999999999901e+01	-2.713199999999999813e-03
1.914999999999999858e+01	-2.624999999999999903e-02
1.917000000000000171e+01	-2.933399999999999896e-02
1.919000000000000128e+01	2.735200000000000131e-03
1.921000000000000085e+01	1.312199999999999998e-02
1.923000000000000043e+01	4.924800000000000011e-03
1.925000000000000000e+01	6.680799999999999760e-03
1.926999999999999957e+01	-2.899099999999999941e-03
1.928999999999999915e+01	-4.914700000000000145e-03
1.930999999999999872e+01	1.035699999999999989e-02
1.932999999999999829e+01	2.523099999999999996e-02
1.935000000000000142e+01	2.204000000000000056e-02
1.937000000000000099e+01	2.195099999999999829e-02
1.939000000000000057e+01	1.807699999999999932e-02
1.941000000000000014e+01	1.497399999999999946e-02
1.942999999999999972e+01	1.865999999999999950e-02
1.944999999999999929e+01	2.076499999999999874e-02
1.946999999999999886e+01	5.235300000000000023e-03
1.948999999999999844e+01	-1.250300000000000022e-02
1.951000000000000156e+01	-7.507699999999999964e-03
1.953000000000000114e+01	1.997899999999999936e-03
1.955000000000000071e+01	9.601300000000000112e-03
1.957000000000000028e+01	8.666099999999999498e-03
1.958999999999999986e+01	1.359699999999999971e-02
1.960999999999999943e+01	1.620100000000000012e-02
1.962999999999999901e+01	5.537399999999999614e-03
1.964999999999999858e+01	-2.751599999999999879e-03
1.967000000000000171e+01	-5.337599999999999636e-03
1.969000000000000128e+01	-3.874500000000000123e-04
1.971000000000000085e+01	6.986799999999999608e-03
1.973000000000000043e+01	2.555299999999999933e-02
1.975000000000000000e+01	2.793400000000000050e-02
1.976999999999999957e+01	-5.568100000000000306e-03
1.978999999999999915e+01	-1.171400000000000045e-02
1.980999999999999872e+01	2.692900000000000155e-02
1.982999999999999829e+01	3.529399999999999898e-02
1.985000000000000142e+01	4.599999999999999922e-03
1.987000000000000099e+01	-1.711599999999999927e-02
1.989000000000000057e+01	-2.552899999999999961e-02
1.991000000000000014e+01	-2.901300000000000059e-02
1.992999999999999972e+01	-2.703300000000000147e-02
1.994999999999999929e+01	-2.199999999999999872e-02
1.996999999999999886e+01	-1.659000000000000058e-02
1.998999999999999844e+01	-2.317599999999999955e-03
2.001000000000000156e+01	2.114100000000000007e-02
2.003000000000000114e+01	2.633800000000000030e-02
2.005000000000000071e+01	2.758100000000000135e-02
2.007000000000000028e+01	3.550199999999999884e-02
2.008999999999999986e+01	3.185700000000000337e-02
2.010999999999999943e+01	1.327000000000000055e-02
2.012999999999999901e+01	3.111500000000000116e-03
2.014999999999999858e+01	1.051000000000000024e-02
2.017000000000000171e+01	7.997799999999999354e-03
2.019000000000000128e+01	2.278300000000000030e-03
2.021000000000000085e+01	3.439100000000000056e-03
2.023000000000000043e+01	-2.045299999999999896e-03
2.025000000000000000e+01	-8.479399999999999785e-03
2.026999999999999957e+01	-1.283300000000000066e-02
2.028999999999999915e+01	-1.480899999999999925e-02
2.030999999999999872e+01	1.192200000000000031e-02
2.032999999999999829e+01	3.484299999999999897e-02
2.035000000000000142e+01	1.927299999999999847e-02
2.037000000000000099e+01	-1.289800000000000018e-03
2.039000000000000057e+01	-8.881200000000000552e-03
2.041000000000000014e+01	-1.699900000000000022e-02
2.042999999999999972e+01	-2.335900000000000129e-02
2.044999999999999929e+01	-5.977699999999999854e-03
2.046999999999999886e+01	1.101800000000000002e-02
2.048999999999999844e+01	-3.193100000000000040e-04
2.051000000000000156e+01	-1.077700000000000012e-03
2.053000000000000114e+01	5.217000000000000283e-03
2.055000000000000071e+01	-1.896400000000000169e-02
2.057000000000000028e+01	-4.079800000000000093e-02
2.058999999999999986e+01	-2.650900000000000131e-02
2.060999999999999943e+01	-1.206400000000000007e-02
2.062999999999999901e+01	-3.227700000000000014e-02
2.064999999999999858e+01	-4.129800000000000137e-02
2.067000000000000171e+01	-7.689999999999999787e-03
2.069000000000000128e+01	2.634899999999999916e-03
2.071000000000000085e+01	-1.518399999999999958e-02
2.073000000000000043e+01	-1.610200000000000173e-02
2.075000000000000000e+01	-1.303699999999999998e-02
2.076999999999999957e+01	-6.910699999999999656e-03
2.078999999999999915e+01	1.889099999999999894e-03
2.080999999999999872e+01	-8.259499999999999481e-03
2.082999999999999829e+01	-1.827900000000000011e-02
2.085000000000000142e+01	-9.552800000000000180e-03
2.087000000000000099e+01	-1.416900000000000017e-03
2.089000000000000057e+01	6.923300000000000070e-04
2.091000000000000014e+01	4.197199999999999998e-04
2.092999999999999972e+01	3.491999999999999878e-03
2.094999999999999929e+01	8.223500000000000124e-04
2.096999999999999886e+01	-6.780900000000000295e-03
2.098999999999999844e+01	6.521199999999999566e-03
2.101000000000000156e+01	2.866799999999999904e-02
2.103000000000000114e+01	4.470199999999999868e-02
2.105000000000000071e+01	3.514899999999999969e-02
2.107000000000000028e+01	-3.788099999999999974e-03
2.108999999999999986e+01	-8.326300000000000021e-03
2.110999999999999943e+01	7.743500000000000383e-03
2.112999999999999901e+01	9.963400000000000728e-03
2.114999999999999858e+01	-3.543900000000000002e-03
2.117000000000000171e+01	-8.703400000000000025e-03
2.119000000000000128e+01	1.242100000000000105e-03
2.121000000000000085e+01	-3.799999999999999992e-03
2.123000000000000043e+01	-8.349999999999999784e-03
2.125000000000000000e+01	-1.442300000000000006e-02
2.126999999999999957e+01	-1.417400000000000083e-02
2.128999999999999915e+01	-1.044299999999999916e-02
2.130999999999999872e+01	-9.086399999999999685e-03
2.132999999999999829e+01	-3.921400000000000233e-03
2.135000000000000142e+01	-9.748899999999999580e-03
2.137000000000000099e+01	7.074200000000000106e-03
2.139000000000000057e+01	2.806200000000000014e-02
2.141000000000000014e+01	1.779499999999999832e-02
2.142999999999999972e+01	4.428999999999999777e-03
2.144999999999999929e+01	-4.108499999999999712e-05
2.146999999999999886e+01	2.177000000000000116e-02
2.148999999999999844e+01	4.372600000000000098e-02
2.151000000000000156e+01	4.061900000000000233e-02
2.153000000000000114e+01	1.772699999999999970e-02
2.155000000000000071e+01	-8.974799999999999792e-03
2.157000000000000028e+01	-2.730799999999999894e-02
2.158999999999999986e+01	-3.021199999999999927e-02
2.160999999999999943e+01	-6.774800000000000093e-03
2.162999999999999901e+01	-1.097000000000000058e-02
2.164999999999999858e+01	-2.550499999999999989e-02
2.167000000000000171e+01	-1.531199999999999922e-02
2.169000000000000128e+01	-7.921600000000000863e-03
2.171000000000000085e+01	-2.089299999999999838e-02
2.173000000000000043e+01	-2.328399999999999914e-02
2.175000000000000000e+01	-1.311200000000000039e-02
2.176999999999999957e+01	-1.760600000000000012e-02
2.178999999999999915e+01	-4.790400000000000214e-03
2.180999999999999872e+01	-9.603199999999999237e-03
2.182999999999999829e+01	-1.897700000000000081e-02
2.185000000000000142e+01	3.670000000000000085e-03
2.187000000000000099e+01	1.386700000000000085e-02
2.189000000000000057e+01	6.045000000000000026e-03
2.191000000000000014e+01	8.079899999999999236e-03
2.192999999999999972e+01	1.503799999999999928e-02
2.194999999999999929e+01	9.176999999999999394e-03
2.196999999999999886e+01	3.070999999999999945e-03
2.198999999999999844e+01	-1.867200000000000066e-03
2.201000000000000156e+01	-1.895600000000000063e-02
2.203000000000000114e+01	-1.824299999999999880e-02
2.205000000000000071e+01	1.673000000000000008e-03
2.207000000000000028e+01	6.907400000000000172e-03
2.208999999999999986e+01	5.760000000000000363e-03
2.210999999999999943e+01	1.567899999999999849e-02
2.212999999999999901e+01	3.479100000000000248e-02
2.214999999999999858e+01	3.980500000000000010e-02
2.217000000000000171e+01	3.788699999999999707e-02
2.219000000000000128e+01	2.374100000000000169e-02
2.221000000000000085e+01	1.636400000000000007e-02
2.223000000000000043e+01	6.873999999999999902e-03
2.225000000000000000e+01	-1.592599999999999918e-02
2.226999999999999957e+01	-1.510300000000000011e-02
2.228999999999999915e+01	-3.379099999999999899e-03
2.230999999999999872e+01	3.682400000000000170e-03
2.232999999999999829e+01	1.455500000000000023e-02
2.235000000000000142e+01	2.117299999999999911e-03
2.237000000000000099e+01	-3.410700000000000016e-03
2.239000000000000057e+01	8.063400000000000081e-03
2.241000000000000014e+01	9.577900000000000302e-03
2.242999999999999972e+01	5.643099999999999852e-03
2.244999999999999929e+01	2.782900000000000044e-03
2.246999999999999886e+01	8.597900000000000334e-03
2.248999999999999844e+01	3.675499999999999948e-03
2.251000000000000156e+01	9.958299999999999791e-03
2.253000000000000114e+01	2.084000000000000088e-02
2.255000000000000071e+01	1.619699999999999959e-02
2.257000000000000028e+01	1.226099999999999933e-02
2.258999999999999986e+01	4.827699999999999873e-03
2.260999999999999943e+01	-2.052800000000000132e-04
2.262999999999999901e+01	2.643299999999999903e-03
2.264999999999999858e+01	7.302999999999999596e-03
2.267000000000000171e+01	2.456600000000000103e-02
2.269000000000000128e+01	2.502899999999999917e-02
2.271000000000000085e+01	2.436500000000000124e-02
2.273000000000000043e+01	1.965799999999999839e-02
2.275000000000000000e+01	9.285299999999999804e-03
2.276999999999999957e+01	1.922099999999999850e-02
2.278999999999999915e+01	2.114399999999999960e-02
2.280999999999999872e+01	2.763699999999999837e-02
2.282999999999999829e+01	4.130299999999999944e-02
2.285000000000000142e+01	2.559499999999999970e-02
2.287000000000000099e+01	2.130200000000000149e-02
2.289000000000000057e+01	2.876400000000000137e-02
2.291000000000000014e+01	1.268900000000000063e-02
2.292999999999999972e+01	1.111500000000000075e-03
2.294999999999999929e+01	1.072000000000000036e-02
2.296999999999999886e+01	3.094400000000000189e-04
2.298999999999999844e+01	-2.871600000000000194e-03
2.301000000000000156e+01	4.335900000000000171e-03
2.303000000000000114e+01	7.641399999999999582e-04
2.305000000000000071e+01	-4.519600000000000028e-04
2.307000000000000028e+01	-5.094399999999999797e-03
2.308999999999999986e+01	5.028600000000000257e-03
2.310999999999999943e+01	-9.121600000000000541e-03
2.312999999999999901e+01	-1.717099999999999876e-02
2.314999999999999858e+01	2.467700000000000188e-03
2.317000000000000171e+01	-1.560800000000000035e-02
2.319000000000000128e+01	-2.244399999999999867e-02
2.321000000000000085e+01	-7.641199999999999902e-03
2.323000000000000043e+01	-5.240899999999999725e-03
2.325000000000000000e+01	-1.374099999999999974e-02
2.326999999999999957e+01	2.439600000000000102e-03
2.328999999999999915e+01	3.608600000000000002e-02
2.330999999999999872e+01	2.006000000000000144e-02
2.332999999999999829e+01	-1.323200000000000071e-02
2.335000000000000142e+01	-1.250800000000000002e-02
2.337000000000000099e+01	8.536699999999999497e-04
2.339000000000000057e+01	1.292399999999999972e-02
2.341000000000000014e+01	1.463599999999999970e-02
2.342999999999999972e+01	-5.888499999999999637e-03
2.344999999999999929e+01	-2.530900000000000163e-02
2.346999999999999886e+01	-2.301699999999999927e-02
2.348999999999999844e+01	-2.963999999999999968e-02
2.351000000000000156e+01	-3.921899999999999692e-02
2.353000000000000114e+01	-1.952399999999999969e-02
2.355000000000000071e+01	2.049399999999999833e-02
2.357000000000000028e+01	2.934799999999999909e-02
2.358999999999999986e+01	2.170599999999999960e-03
2.360999999999999943e+01	-2.222999999999999976e-02
2.362999999999999901e+01	-2.683100000000000068e-02
2.364999999999999858e+01	-1.282600000000000059e-02
2.367000000000000171e+01	1.096399999999999979e-02
2.369000000000000128e+01	1.841399999999999981e-02
2.371000000000000085e+01	-2.696500000000000112e-03
2.373000000000000043e+01	-1.026200000000000029e-02
2.375000000000000000e+01	1.101100000000000039e-03
2.376999999999999957e+01	2.077700000000000033e-02
2.378999999999999915e+01	2.425100000000000172e-02
2.380999999999999872e+01	9.703099999999999226e-03
2.382999999999999829e+01	1.243099999999999934e-02
2.385000000000000142e+01	1.878600000000000061e-02
2.387000000000000099e+01	1.488500000000000066e-02
2.389000000000000057e+01	-1.108199999999999984e-02
2.391000000000000014e+01	-3.924799999999999817e-02
2.392999999999999972e+01	-4.219200000000000034e-02
2.394999999999999929e+01	-3.053200000000000011e-02
2.396999999999999886e+01	-3.243499999999999855e-03
2.398999999999999844e+01	1.960599999999999843e-03
