# Supplementary material for: Octahedral oxide glass network in ambient pressure neodymium titanate
Source: Sci Rep. 2022 May 18;12:8258. doi: 10.1038/s41598-022-12342-x (PMC9117677; doi:10.1038/s41598-022-12342-x)
Supplement: Supplementary file 5 — Supplementary Information 5. [file 41598_2022_12342_MOESM5_ESM.txt]

# Q (inv. Angstrom)	S(Q)
2.999999999999999889e-02	-1.141899999999999915e+00
5.000000000000000278e-02	-1.141899999999999915e+00
7.000000000000000666e-02	-1.141899999999999915e+00
8.999999999999999667e-02	-1.141899999999999915e+00
1.100000000000000006e-01	-1.141899999999999915e+00
1.300000000000000044e-01	-1.141899999999999915e+00
1.499999999999999944e-01	-1.141899999999999915e+00
1.700000000000000122e-01	-1.141999999999999904e+00
1.900000000000000022e-01	-1.141999999999999904e+00
2.099999999999999922e-01	-1.141999999999999904e+00
2.300000000000000100e-01	-1.141999999999999904e+00
2.500000000000000000e-01	-1.141999999999999904e+00
2.700000000000000178e-01	-1.140600000000000058e+00
2.899999999999999800e-01	-1.135199999999999987e+00
3.099999999999999978e-01	-1.156500000000000083e+00
3.300000000000000155e-01	-1.165000000000000036e+00
3.499999999999999778e-01	-1.136300000000000088e+00
3.699999999999999956e-01	-1.123599999999999932e+00
3.900000000000000133e-01	-1.114900000000000002e+00
4.099999999999999756e-01	-1.111799999999999899e+00
4.299999999999999933e-01	-1.117699999999999916e+00
4.500000000000000111e-01	-1.114000000000000101e+00
4.699999999999999734e-01	-1.116400000000000059e+00
4.899999999999999911e-01	-1.133099999999999996e+00
5.100000000000000089e-01	-1.129599999999999937e+00
5.300000000000000266e-01	-1.119099999999999984e+00
5.500000000000000444e-01	-1.127899999999999903e+00
5.699999999999999512e-01	-1.139999999999999902e+00
5.899999999999999689e-01	-1.143799999999999928e+00
6.099999999999999867e-01	-1.143199999999999994e+00
6.300000000000000044e-01	-1.141299999999999981e+00
6.500000000000000222e-01	-1.139999999999999902e+00
6.700000000000000400e-01	-1.136700000000000044e+00
6.899999999999999467e-01	-1.134500000000000064e+00
7.099999999999999645e-01	-1.143899999999999917e+00
7.299999999999999822e-01	-1.146600000000000064e+00
7.500000000000000000e-01	-1.139999999999999902e+00
7.700000000000000178e-01	-1.130400000000000071e+00
7.900000000000000355e-01	-1.119199999999999973e+00
8.100000000000000533e-01	-1.109900000000000109e+00
8.299999999999999600e-01	-1.104000000000000092e+00
8.499999999999999778e-01	-1.094100000000000072e+00
8.699999999999999956e-01	-1.080600000000000005e+00
8.900000000000000133e-01	-1.077099999999999946e+00
9.100000000000000311e-01	-1.078200000000000047e+00
9.300000000000000488e-01	-1.063499999999999890e+00
9.499999999999999556e-01	-1.053500000000000103e+00
9.699999999999999734e-01	-1.057299999999999907e+00
9.899999999999999911e-01	-1.046799999999999953e+00
1.010000000000000009e+00	-1.034000000000000030e+00
1.030000000000000027e+00	-1.030000000000000027e+00
1.050000000000000044e+00	-1.027099999999999902e+00
1.070000000000000062e+00	-1.031900000000000039e+00
1.090000000000000080e+00	-1.032999999999999918e+00
1.110000000000000098e+00	-1.033099999999999907e+00
1.129999999999999893e+00	-1.043700000000000072e+00
1.149999999999999911e+00	-1.042000000000000037e+00
1.169999999999999929e+00	-1.032599999999999962e+00
1.189999999999999947e+00	-1.029099999999999904e+00
1.209999999999999964e+00	-1.029900000000000038e+00
1.229999999999999982e+00	-1.022399999999999975e+00
1.250000000000000000e+00	-1.010299999999999976e+00
1.270000000000000018e+00	-1.017200000000000104e+00
1.290000000000000036e+00	-1.025800000000000045e+00
1.310000000000000053e+00	-1.029099999999999904e+00
1.330000000000000071e+00	-1.027099999999999902e+00
1.350000000000000089e+00	-1.004499999999999948e+00
1.370000000000000107e+00	-9.862499999999999600e-01
1.389999999999999902e+00	-9.859700000000000131e-01
1.409999999999999920e+00	-9.791100000000000358e-01
1.429999999999999938e+00	-9.660499999999999643e-01
1.449999999999999956e+00	-9.593899999999999650e-01
1.469999999999999973e+00	-9.508799999999999475e-01
1.489999999999999991e+00	-9.519800000000000484e-01
1.510000000000000009e+00	-9.523899999999999588e-01
1.530000000000000027e+00	-9.487200000000000077e-01
1.550000000000000044e+00	-9.502300000000000191e-01
1.570000000000000062e+00	-9.475599999999999579e-01
1.590000000000000080e+00	-9.499300000000000521e-01
1.610000000000000098e+00	-9.491800000000000237e-01
1.629999999999999893e+00	-9.403099999999999792e-01
1.649999999999999911e+00	-9.366799999999999571e-01
1.669999999999999929e+00	-9.295299999999999674e-01
1.689999999999999947e+00	-9.122999999999999998e-01
1.709999999999999964e+00	-9.061799999999999855e-01
1.729999999999999982e+00	-9.105100000000000415e-01
1.750000000000000000e+00	-9.082000000000000073e-01
1.770000000000000018e+00	-9.026100000000000234e-01
1.790000000000000036e+00	-8.957600000000000007e-01
1.810000000000000053e+00	-8.829399999999999471e-01
1.830000000000000071e+00	-8.690700000000000092e-01
1.850000000000000089e+00	-8.639900000000000357e-01
1.870000000000000107e+00	-8.583499999999999464e-01
1.889999999999999902e+00	-8.530799999999999494e-01
1.909999999999999920e+00	-8.569499999999999895e-01
1.929999999999999938e+00	-8.549700000000000077e-01
1.949999999999999956e+00	-8.526700000000000390e-01
1.969999999999999973e+00	-8.514100000000000001e-01
1.989999999999999991e+00	-8.438999999999999835e-01
2.009999999999999787e+00	-8.391999999999999460e-01
2.029999999999999805e+00	-8.512300000000000422e-01
2.049999999999999822e+00	-8.727200000000000513e-01
2.069999999999999840e+00	-8.799400000000000555e-01
2.089999999999999858e+00	-8.857099999999999973e-01
2.109999999999999876e+00	-8.943699999999999983e-01
2.129999999999999893e+00	-9.052799999999999736e-01
2.149999999999999911e+00	-9.177300000000000457e-01
2.169999999999999929e+00	-9.292799999999999949e-01
2.189999999999999947e+00	-9.346600000000000463e-01
2.209999999999999964e+00	-9.180800000000000072e-01
2.229999999999999982e+00	-8.946699999999999653e-01
2.250000000000000000e+00	-8.789900000000000491e-01
2.270000000000000018e+00	-8.482800000000000340e-01
2.290000000000000036e+00	-8.110899999999999777e-01
2.310000000000000053e+00	-7.731799999999999784e-01
2.330000000000000071e+00	-7.198900000000000299e-01
2.350000000000000089e+00	-6.550599999999999756e-01
2.370000000000000107e+00	-5.847700000000000120e-01
2.390000000000000124e+00	-5.017099999999999893e-01
2.410000000000000142e+00	-3.962499999999999911e-01
2.430000000000000160e+00	-2.786799999999999833e-01
2.450000000000000178e+00	-1.444400000000000128e-01
2.470000000000000195e+00	-2.016300000000000058e-04
2.490000000000000213e+00	1.474199999999999955e-01
2.509999999999999787e+00	3.138699999999999823e-01
2.529999999999999805e+00	4.999399999999999955e-01
2.549999999999999822e+00	6.921399999999999775e-01
2.569999999999999840e+00	8.812499999999999778e-01
2.589999999999999858e+00	1.081700000000000106e+00
2.609999999999999876e+00	1.281600000000000072e+00
2.629999999999999893e+00	1.453899999999999970e+00
2.649999999999999911e+00	1.609199999999999964e+00
2.669999999999999929e+00	1.748099999999999987e+00
2.689999999999999947e+00	1.862500000000000044e+00
2.709999999999999964e+00	1.935000000000000053e+00
2.729999999999999982e+00	1.976399999999999935e+00
2.750000000000000000e+00	1.988399999999999945e+00
2.770000000000000018e+00	1.969799999999999995e+00
2.790000000000000036e+00	1.935200000000000031e+00
2.810000000000000053e+00	1.872000000000000108e+00
2.830000000000000071e+00	1.794599999999999973e+00
2.850000000000000089e+00	1.696299999999999919e+00
2.870000000000000107e+00	1.580899999999999972e+00
2.890000000000000124e+00	1.470699999999999896e+00
2.910000000000000142e+00	1.368999999999999995e+00
2.930000000000000160e+00	1.275600000000000067e+00
2.950000000000000178e+00	1.178199999999999914e+00
2.970000000000000195e+00	1.094899999999999984e+00
2.990000000000000213e+00	1.023099999999999898e+00
3.009999999999999787e+00	9.477299999999999613e-01
3.029999999999999805e+00	8.689099999999999602e-01
3.049999999999999822e+00	7.903200000000000225e-01
3.069999999999999840e+00	7.140600000000000280e-01
3.089999999999999858e+00	6.450200000000000378e-01
3.109999999999999876e+00	5.879699999999999926e-01
3.129999999999999893e+00	5.322799999999999754e-01
3.149999999999999911e+00	4.737299999999999844e-01
3.169999999999999929e+00	4.224600000000000022e-01
3.189999999999999947e+00	3.788199999999999901e-01
3.209999999999999964e+00	3.357800000000000229e-01
3.229999999999999982e+00	2.886500000000000177e-01
3.250000000000000000e+00	2.442600000000000049e-01
3.270000000000000018e+00	2.175700000000000134e-01
3.290000000000000036e+00	1.857800000000000007e-01
3.310000000000000053e+00	1.511500000000000066e-01
3.330000000000000071e+00	1.241700000000000026e-01
3.350000000000000089e+00	9.386500000000000399e-02
3.370000000000000107e+00	6.199099999999999749e-02
3.390000000000000124e+00	3.250700000000000117e-02
3.410000000000000142e+00	1.345200000000000042e-02
3.430000000000000160e+00	9.753300000000000283e-05
3.450000000000000178e+00	-9.342899999999999469e-03
3.470000000000000195e+00	-2.408100000000000171e-02
3.490000000000000213e+00	-4.993500000000000022e-02
3.509999999999999787e+00	-7.137999999999999901e-02
3.529999999999999805e+00	-9.310799999999999632e-02
3.549999999999999822e+00	-1.166699999999999959e-01
3.569999999999999840e+00	-1.318499999999999950e-01
3.589999999999999858e+00	-1.413200000000000012e-01
3.609999999999999876e+00	-1.563499999999999890e-01
3.629999999999999893e+00	-1.757799999999999918e-01
3.649999999999999911e+00	-1.872699999999999920e-01
3.669999999999999929e+00	-2.002599999999999936e-01
3.689999999999999947e+00	-2.156899999999999928e-01
3.709999999999999964e+00	-2.259299999999999919e-01
3.729999999999999982e+00	-2.375599999999999934e-01
3.750000000000000000e+00	-2.509899999999999909e-01
3.770000000000000018e+00	-2.681499999999999995e-01
3.790000000000000036e+00	-2.849499999999999811e-01
3.810000000000000053e+00	-2.931599999999999762e-01
3.830000000000000071e+00	-3.005599999999999938e-01
3.850000000000000089e+00	-3.057599999999999763e-01
3.870000000000000107e+00	-3.189100000000000268e-01
3.890000000000000124e+00	-3.330099999999999727e-01
3.910000000000000142e+00	-3.388100000000000001e-01
3.930000000000000160e+00	-3.473899999999999766e-01
3.950000000000000178e+00	-3.540300000000000114e-01
3.970000000000000195e+00	-3.602000000000000202e-01
3.990000000000000213e+00	-3.629000000000000004e-01
4.009999999999999787e+00	-3.608100000000000196e-01
4.030000000000000249e+00	-3.610599999999999921e-01
4.049999999999999822e+00	-3.696999999999999731e-01
4.070000000000000284e+00	-3.822300000000000142e-01
4.089999999999999858e+00	-3.989199999999999968e-01
4.110000000000000320e+00	-4.142799999999999816e-01
4.129999999999999893e+00	-4.166699999999999848e-01
4.150000000000000355e+00	-4.152399999999999980e-01
4.169999999999999929e+00	-4.225300000000000167e-01
4.190000000000000391e+00	-4.324999999999999956e-01
4.209999999999999964e+00	-4.307099999999999818e-01
4.230000000000000426e+00	-4.171799999999999953e-01
4.250000000000000000e+00	-4.098399999999999821e-01
4.269999999999999574e+00	-4.064999999999999725e-01
4.290000000000000036e+00	-4.036100000000000243e-01
4.309999999999999609e+00	-4.021399999999999975e-01
4.330000000000000071e+00	-3.966899999999999871e-01
4.349999999999999645e+00	-3.849799999999999889e-01
4.370000000000000107e+00	-3.744399999999999951e-01
4.389999999999999680e+00	-3.648500000000000076e-01
4.410000000000000142e+00	-3.558899999999999841e-01
4.429999999999999716e+00	-3.490300000000000069e-01
4.450000000000000178e+00	-3.332600000000000007e-01
4.469999999999999751e+00	-3.201100000000000056e-01
4.490000000000000213e+00	-3.068100000000000271e-01
4.509999999999999787e+00	-2.854999999999999760e-01
4.530000000000000249e+00	-2.675100000000000255e-01
4.549999999999999822e+00	-2.505999999999999894e-01
4.570000000000000284e+00	-2.345099999999999962e-01
4.589999999999999858e+00	-2.165600000000000025e-01
4.610000000000000320e+00	-1.940500000000000003e-01
4.629999999999999893e+00	-1.697799999999999865e-01
4.650000000000000355e+00	-1.471699999999999953e-01
4.669999999999999929e+00	-1.274099999999999955e-01
4.690000000000000391e+00	-1.060799999999999937e-01
4.709999999999999964e+00	-7.892499999999999516e-02
4.730000000000000426e+00	-4.656400000000000122e-02
4.750000000000000000e+00	-1.463799999999999997e-02
4.769999999999999574e+00	1.513899999999999968e-02
4.790000000000000036e+00	4.084399999999999836e-02
4.809999999999999609e+00	6.641099999999999781e-02
4.830000000000000071e+00	1.007399999999999962e-01
4.849999999999999645e+00	1.366300000000000014e-01
4.870000000000000107e+00	1.667099999999999971e-01
4.889999999999999680e+00	1.947800000000000087e-01
4.910000000000000142e+00	2.226100000000000023e-01
4.929999999999999716e+00	2.560399999999999898e-01
4.950000000000000178e+00	2.916000000000000258e-01
4.969999999999999751e+00	3.186999999999999833e-01
4.990000000000000213e+00	3.458200000000000163e-01
5.009999999999999787e+00	3.707500000000000240e-01
5.030000000000000249e+00	3.900500000000000078e-01
5.049999999999999822e+00	4.098700000000000121e-01
5.070000000000000284e+00	4.310300000000000242e-01
5.089999999999999858e+00	4.494699999999999807e-01
5.110000000000000320e+00	4.659900000000000153e-01
5.129999999999999893e+00	4.785400000000000209e-01
5.150000000000000355e+00	4.834100000000000064e-01
5.169999999999999929e+00	4.891800000000000037e-01
5.190000000000000391e+00	4.879600000000000048e-01
5.209999999999999964e+00	4.839999999999999858e-01
5.230000000000000426e+00	4.824100000000000055e-01
5.250000000000000000e+00	4.739800000000000124e-01
5.269999999999999574e+00	4.611399999999999944e-01
5.290000000000000036e+00	4.465199999999999725e-01
5.309999999999999609e+00	4.300800000000000178e-01
5.330000000000000071e+00	4.111000000000000210e-01
5.349999999999999645e+00	3.932899999999999729e-01
5.370000000000000107e+00	3.799000000000000155e-01
5.389999999999999680e+00	3.614299999999999735e-01
5.410000000000000142e+00	3.331500000000000017e-01
5.429999999999999716e+00	3.038000000000000145e-01
5.450000000000000178e+00	2.802499999999999991e-01
5.469999999999999751e+00	2.604600000000000248e-01
5.490000000000000213e+00	2.423399999999999999e-01
5.509999999999999787e+00	2.206500000000000128e-01
5.530000000000000249e+00	1.912099999999999911e-01
5.549999999999999822e+00	1.648999999999999910e-01
5.570000000000000284e+00	1.472700000000000120e-01
5.589999999999999858e+00	1.274800000000000100e-01
5.610000000000000320e+00	1.024899999999999978e-01
5.629999999999999893e+00	8.098700000000000343e-02
5.650000000000000355e+00	6.514999999999999958e-02
5.669999999999999929e+00	4.435999999999999666e-02
5.690000000000000391e+00	2.477199999999999888e-02
5.709999999999999964e+00	1.328099999999999940e-02
5.730000000000000426e+00	-1.649099999999999915e-03
5.750000000000000000e+00	-2.125700000000000159e-02
5.769999999999999574e+00	-3.637699999999999961e-02
5.790000000000000036e+00	-4.159199999999999703e-02
5.809999999999999609e+00	-4.544600000000000029e-02
5.830000000000000071e+00	-5.460099999999999676e-02
5.849999999999999645e+00	-6.785099999999999465e-02
5.870000000000000107e+00	-8.147999999999999687e-02
5.889999999999999680e+00	-9.256399999999999351e-02
5.910000000000000142e+00	-1.046799999999999953e-01
5.929999999999999716e+00	-1.113999999999999990e-01
5.950000000000000178e+00	-1.105000000000000010e-01
5.969999999999999751e+00	-1.129600000000000048e-01
5.990000000000000213e+00	-1.242800000000000016e-01
6.009999999999999787e+00	-1.312000000000000111e-01
6.030000000000000249e+00	-1.329400000000000026e-01
6.049999999999999822e+00	-1.304800000000000126e-01
6.070000000000000284e+00	-1.284099999999999964e-01
6.089999999999999858e+00	-1.339299999999999935e-01
6.110000000000000320e+00	-1.380699999999999983e-01
6.129999999999999893e+00	-1.389600000000000002e-01
6.150000000000000355e+00	-1.381999999999999895e-01
6.169999999999999929e+00	-1.391999999999999904e-01
6.190000000000000391e+00	-1.425899999999999945e-01
6.209999999999999964e+00	-1.466000000000000081e-01
6.230000000000000426e+00	-1.445899999999999963e-01
6.250000000000000000e+00	-1.385000000000000120e-01
6.269999999999999574e+00	-1.347299999999999887e-01
6.290000000000000036e+00	-1.302999999999999992e-01
6.309999999999999609e+00	-1.285600000000000076e-01
6.330000000000000071e+00	-1.275100000000000122e-01
6.349999999999999645e+00	-1.220600000000000018e-01
6.370000000000000107e+00	-1.191099999999999937e-01
6.389999999999999680e+00	-1.202700000000000019e-01
6.410000000000000142e+00	-1.194500000000000006e-01
6.429999999999999716e+00	-1.137699999999999961e-01
6.450000000000000178e+00	-1.105099999999999971e-01
6.469999999999999751e+00	-1.080900000000000055e-01
6.490000000000000213e+00	-1.043599999999999944e-01
6.509999999999999787e+00	-1.003000000000000003e-01
6.530000000000000249e+00	-9.453300000000000591e-02
6.549999999999999822e+00	-8.540300000000000669e-02
6.570000000000000284e+00	-8.307100000000000595e-02
6.589999999999999858e+00	-8.699199999999999988e-02
6.610000000000000320e+00	-8.283100000000000185e-02
6.629999999999999893e+00	-7.495000000000000273e-02
6.650000000000000355e+00	-7.265299999999999536e-02
6.669999999999999929e+00	-7.613000000000000322e-02
6.690000000000000391e+00	-7.686800000000000577e-02
6.709999999999999964e+00	-7.145999999999999575e-02
6.730000000000000426e+00	-6.771900000000000142e-02
6.750000000000000000e+00	-6.463599999999999901e-02
6.769999999999999574e+00	-5.653600000000000292e-02
6.790000000000000036e+00	-4.986600000000000060e-02
6.809999999999999609e+00	-5.025999999999999912e-02
6.830000000000000071e+00	-5.163800000000000334e-02
6.849999999999999645e+00	-4.392200000000000271e-02
6.870000000000000107e+00	-3.307500000000000023e-02
6.889999999999999680e+00	-2.610600000000000073e-02
6.910000000000000142e+00	-2.013900000000000065e-02
6.929999999999999716e+00	-1.631700000000000164e-02
6.950000000000000178e+00	-1.427699999999999976e-02
6.969999999999999751e+00	-1.004000000000000031e-02
6.990000000000000213e+00	-6.163300000000000028e-03
7.009999999999999787e+00	5.766700000000000471e-04
7.030000000000000249e+00	2.281099999999999881e-03
7.049999999999999822e+00	2.512499999999999976e-03
7.070000000000000284e+00	6.672199999999999659e-03
7.089999999999999858e+00	5.635900000000000111e-03
7.110000000000000320e+00	8.262399999999999606e-03
7.129999999999999893e+00	1.458500000000000074e-02
7.150000000000000355e+00	2.118899999999999950e-02
7.169999999999999929e+00	2.681599999999999956e-02
7.190000000000000391e+00	2.802699999999999983e-02
7.209999999999999964e+00	2.530100000000000057e-02
7.230000000000000426e+00	2.326399999999999996e-02
7.250000000000000000e+00	2.291899999999999840e-02
7.269999999999999574e+00	2.689100000000000171e-02
7.290000000000000036e+00	3.025999999999999870e-02
7.309999999999999609e+00	3.236399999999999694e-02
7.330000000000000071e+00	3.553499999999999714e-02
7.349999999999999645e+00	3.370800000000000185e-02
7.370000000000000107e+00	3.184599999999999931e-02
7.389999999999999680e+00	3.558100000000000152e-02
7.410000000000000142e+00	4.077100000000000168e-02
7.429999999999999716e+00	4.304999999999999799e-02
7.450000000000000178e+00	4.404500000000000082e-02
7.469999999999999751e+00	4.320100000000000329e-02
7.490000000000000213e+00	4.107199999999999740e-02
7.509999999999999787e+00	4.022099999999999981e-02
7.530000000000000249e+00	4.843399999999999789e-02
7.549999999999999822e+00	5.674200000000000077e-02
7.570000000000000284e+00	5.553000000000000297e-02
7.589999999999999858e+00	5.835900000000000115e-02
7.610000000000000320e+00	5.467899999999999844e-02
7.629999999999999893e+00	4.484899999999999998e-02
7.650000000000000355e+00	4.660500000000000059e-02
7.669999999999999929e+00	4.638400000000000162e-02
7.690000000000000391e+00	4.721600000000000102e-02
7.709999999999999964e+00	5.457700000000000051e-02
7.730000000000000426e+00	5.419000000000000206e-02
7.750000000000000000e+00	5.493300000000000266e-02
7.769999999999999574e+00	6.038000000000000311e-02
7.790000000000000036e+00	6.213300000000000073e-02
7.809999999999999609e+00	6.520700000000000107e-02
7.830000000000000071e+00	6.645600000000000118e-02
7.849999999999999645e+00	6.263000000000000511e-02
7.870000000000000107e+00	6.023200000000000082e-02
7.889999999999999680e+00	6.603399999999999548e-02
7.910000000000000142e+00	6.870300000000000018e-02
7.929999999999999716e+00	6.813199999999999812e-02
7.950000000000000178e+00	6.936699999999999811e-02
7.969999999999999751e+00	6.684500000000000164e-02
7.990000000000000213e+00	6.887600000000000666e-02
8.009999999999999787e+00	6.837100000000000122e-02
8.029999999999999361e+00	6.603299999999999448e-02
8.050000000000000711e+00	6.188400000000000151e-02
8.070000000000000284e+00	5.499300000000000022e-02
8.089999999999999858e+00	5.512600000000000139e-02
8.109999999999999432e+00	5.716299999999999853e-02
8.130000000000000782e+00	5.820700000000000179e-02
8.150000000000000355e+00	5.612099999999999728e-02
8.169999999999999929e+00	4.978199999999999986e-02
8.189999999999999503e+00	4.694899999999999768e-02
8.210000000000000853e+00	4.865300000000000180e-02
8.230000000000000426e+00	4.628700000000000175e-02
8.250000000000000000e+00	4.309899999999999842e-02
8.269999999999999574e+00	4.535600000000000048e-02
8.289999999999999147e+00	5.001599999999999796e-02
8.310000000000000497e+00	4.308399999999999730e-02
8.330000000000000071e+00	3.124199999999999894e-02
8.349999999999999645e+00	3.281300000000000189e-02
8.369999999999999218e+00	3.248700000000000199e-02
8.390000000000000568e+00	2.941300000000000164e-02
8.410000000000000142e+00	2.568700000000000150e-02
8.429999999999999716e+00	2.183999999999999830e-02
8.449999999999999289e+00	2.153000000000000053e-02
8.470000000000000639e+00	1.706299999999999831e-02
8.490000000000000213e+00	1.633099999999999830e-02
8.509999999999999787e+00	1.974000000000000060e-02
8.529999999999999361e+00	1.515099999999999954e-02
8.550000000000000711e+00	5.079499999999999814e-03
8.570000000000000284e+00	3.079000000000000140e-03
8.589999999999999858e+00	1.037699999999999907e-03
8.609999999999999432e+00	-3.732300000000000027e-03
8.630000000000000782e+00	-8.108999999999999889e-03
8.650000000000000355e+00	-9.624100000000000016e-03
8.669999999999999929e+00	-7.368699999999999729e-03
8.689999999999999503e+00	-1.031800000000000078e-02
8.710000000000000853e+00	-1.431900000000000013e-02
8.730000000000000426e+00	-1.468999999999999993e-02
8.750000000000000000e+00	-1.795700000000000074e-02
8.769999999999999574e+00	-1.923400000000000110e-02
8.789999999999999147e+00	-1.892900000000000138e-02
8.810000000000000497e+00	-2.653799999999999909e-02
8.830000000000000071e+00	-3.026900000000000077e-02
8.849999999999999645e+00	-3.084699999999999942e-02
8.869999999999999218e+00	-3.251300000000000023e-02
8.890000000000000568e+00	-2.681599999999999956e-02
8.910000000000000142e+00	-2.103599999999999914e-02
8.929999999999999716e+00	-2.418999999999999970e-02
8.949999999999999289e+00	-3.446099999999999858e-02
8.970000000000000639e+00	-3.924699999999999717e-02
8.990000000000000213e+00	-3.533599999999999935e-02
9.009999999999999787e+00	-3.622700000000000226e-02
9.029999999999999361e+00	-4.346300000000000163e-02
9.050000000000000711e+00	-4.431199999999999722e-02
9.070000000000000284e+00	-4.272000000000000103e-02
9.089999999999999858e+00	-4.316099999999999798e-02
9.109999999999999432e+00	-4.467700000000000143e-02
9.130000000000000782e+00	-4.571700000000000069e-02
9.150000000000000355e+00	-4.663799999999999890e-02
9.169999999999999929e+00	-5.086199999999999749e-02
9.189999999999999503e+00	-4.909000000000000169e-02
9.210000000000000853e+00	-5.120799999999999658e-02
9.230000000000000426e+00	-5.854399999999999882e-02
9.250000000000000000e+00	-6.074299999999999838e-02
9.269999999999999574e+00	-5.619500000000000189e-02
9.289999999999999147e+00	-5.068899999999999795e-02
9.310000000000000497e+00	-4.413199999999999762e-02
9.330000000000000071e+00	-3.836200000000000027e-02
9.349999999999999645e+00	-4.030099999999999655e-02
9.369999999999999218e+00	-4.337799999999999989e-02
9.390000000000000568e+00	-4.492700000000000166e-02
9.410000000000000142e+00	-3.936400000000000315e-02
9.429999999999999716e+00	-2.900700000000000153e-02
9.449999999999999289e+00	-2.633299999999999877e-02
9.470000000000000639e+00	-3.176999999999999963e-02
9.490000000000000213e+00	-2.936700000000000074e-02
9.509999999999999787e+00	-2.497999999999999873e-02
9.529999999999999361e+00	-2.438500000000000043e-02
9.550000000000000711e+00	-2.417100000000000151e-02
9.570000000000000284e+00	-2.696099999999999886e-02
9.589999999999999858e+00	-2.843899999999999900e-02
9.609999999999999432e+00	-3.090700000000000044e-02
9.630000000000000782e+00	-2.589400000000000035e-02
9.650000000000000355e+00	-2.348499999999999893e-02
9.669999999999999929e+00	-2.108499999999999958e-02
9.689999999999999503e+00	-1.552300000000000034e-02
9.710000000000000853e+00	-1.636299999999999907e-02
9.730000000000000426e+00	-1.414299999999999932e-02
9.750000000000000000e+00	-5.792900000000000132e-03
9.769999999999999574e+00	3.111599999999999956e-03
9.789999999999999147e+00	2.818000000000000192e-03
9.810000000000000497e+00	-1.381499999999999916e-03
9.830000000000000071e+00	-1.662499999999999915e-03
9.849999999999999645e+00	3.077600000000000214e-03
9.869999999999999218e+00	9.274700000000000305e-03
9.890000000000000568e+00	1.400599999999999935e-02
9.910000000000000142e+00	1.445199999999999957e-02
9.929999999999999716e+00	1.132299999999999973e-02
9.949999999999999289e+00	1.126599999999999997e-02
9.970000000000000639e+00	2.187100000000000155e-02
9.990000000000000213e+00	2.969000000000000111e-02
1.000999999999999979e+01	2.857099999999999917e-02
1.002999999999999936e+01	2.453699999999999978e-02
1.005000000000000071e+01	1.734899999999999984e-02
1.007000000000000028e+01	1.692700000000000107e-02
1.008999999999999986e+01	1.842999999999999847e-02
1.010999999999999943e+01	1.600100000000000133e-02
1.013000000000000078e+01	1.508199999999999992e-02
1.015000000000000036e+01	2.223699999999999982e-02
1.016999999999999993e+01	2.781899999999999998e-02
1.018999999999999950e+01	2.010899999999999840e-02
1.021000000000000085e+01	2.155899999999999830e-02
1.023000000000000043e+01	3.043099999999999972e-02
1.025000000000000000e+01	3.174099999999999838e-02
1.026999999999999957e+01	2.886100000000000124e-02
1.028999999999999915e+01	2.475000000000000117e-02
1.031000000000000050e+01	2.013399999999999912e-02
1.033000000000000007e+01	1.405099999999999925e-02
1.034999999999999964e+01	2.071999999999999884e-02
1.036999999999999922e+01	2.499499999999999986e-02
1.039000000000000057e+01	1.684300000000000033e-02
1.041000000000000014e+01	1.435799999999999924e-02
1.042999999999999972e+01	9.181299999999999878e-03
1.044999999999999929e+01	3.295000000000000186e-03
1.047000000000000064e+01	8.225899999999999532e-03
1.049000000000000021e+01	6.431499999999999717e-03
1.050999999999999979e+01	2.888899999999999801e-03
1.052999999999999936e+01	2.020200000000000207e-03
1.055000000000000071e+01	-1.158100000000000015e-03
1.057000000000000028e+01	1.571999999999999992e-04
1.058999999999999986e+01	-3.230300000000000185e-03
1.060999999999999943e+01	-5.628099999999999596e-03
1.063000000000000078e+01	3.056000000000000123e-03
1.065000000000000036e+01	2.642400000000000044e-03
1.066999999999999993e+01	-3.602499999999999800e-03
1.068999999999999950e+01	6.668499999999999732e-04
1.071000000000000085e+01	2.015199999999999977e-03
1.073000000000000043e+01	5.257099999999999794e-03
1.075000000000000000e+01	1.023800000000000057e-02
1.076999999999999957e+01	1.013799999999999944e-02
1.078999999999999915e+01	1.471199999999999938e-02
1.081000000000000050e+01	8.303500000000000117e-03
1.083000000000000007e+01	-1.407800000000000067e-03
1.084999999999999964e+01	4.742200000000000235e-03
1.086999999999999922e+01	9.454000000000000598e-03
1.089000000000000057e+01	7.441900000000000424e-03
1.091000000000000014e+01	5.422200000000000283e-03
1.092999999999999972e+01	5.481899999999999620e-03
1.094999999999999929e+01	1.147199999999999956e-02
1.097000000000000064e+01	1.250199999999999922e-02
1.099000000000000021e+01	5.733199999999999928e-03
1.100999999999999979e+01	3.190500000000000193e-03
1.102999999999999936e+01	6.797499999999999723e-03
1.105000000000000071e+01	3.075900000000000010e-04
1.107000000000000028e+01	-5.838999999999999573e-03
1.108999999999999986e+01	-3.035299999999999890e-04
1.110999999999999943e+01	1.806699999999999897e-04
1.113000000000000078e+01	6.341499999999999915e-03
1.115000000000000036e+01	2.672100000000000170e-03
1.116999999999999993e+01	-1.293300000000000005e-02
1.118999999999999950e+01	-1.150600000000000060e-02
1.121000000000000085e+01	-7.856600000000000042e-03
1.123000000000000043e+01	-1.421599999999999947e-02
1.125000000000000000e+01	-4.013899999999999933e-03
1.126999999999999957e+01	1.179599999999999919e-02
1.128999999999999915e+01	1.624700000000000102e-02
1.131000000000000050e+01	1.306700000000000049e-02
1.133000000000000007e+01	5.306899999999999812e-03
1.134999999999999964e+01	3.672900000000000210e-03
1.136999999999999922e+01	4.706000000000000114e-03
1.139000000000000057e+01	5.823799999999999637e-03
1.141000000000000014e+01	1.369700000000000084e-02
1.142999999999999972e+01	1.864700000000000038e-02
1.144999999999999929e+01	8.902099999999999597e-03
1.147000000000000064e+01	6.134800000000000149e-04
1.149000000000000021e+01	-2.221499999999999950e-03
1.150999999999999979e+01	-2.278099999999999917e-03
1.152999999999999936e+01	6.395200000000000190e-03
1.155000000000000071e+01	1.610699999999999979e-02
1.157000000000000028e+01	1.580099999999999907e-02
1.158999999999999986e+01	1.178900000000000087e-02
1.160999999999999943e+01	6.616999999999999618e-03
1.163000000000000078e+01	7.656200000000000158e-03
1.165000000000000036e+01	1.304699999999999957e-02
1.166999999999999993e+01	1.566899999999999890e-02
1.168999999999999950e+01	1.584299999999999944e-02
1.171000000000000085e+01	8.971700000000000855e-03
1.173000000000000043e+01	3.279100000000000070e-03
1.175000000000000000e+01	-3.015700000000000065e-03
1.176999999999999957e+01	-9.602100000000000565e-03
1.178999999999999915e+01	-9.541799999999999587e-03
1.181000000000000050e+01	-5.175100000000000186e-03
1.183000000000000007e+01	1.160699999999999970e-03
1.184999999999999964e+01	5.786099999999999750e-03
1.186999999999999922e+01	8.436799999999999508e-03
1.189000000000000057e+01	2.461800000000000099e-03
1.191000000000000014e+01	-4.430500000000000410e-03
1.192999999999999972e+01	-6.846600000000000429e-03
1.194999999999999929e+01	-1.368600000000000025e-02
1.197000000000000064e+01	-1.465799999999999916e-02
1.199000000000000021e+01	-1.160399999999999973e-02
1.200999999999999979e+01	-9.946299999999999933e-03
1.202999999999999936e+01	-1.104300000000000073e-02
1.205000000000000071e+01	-1.109800000000000023e-02
1.207000000000000028e+01	-7.568799999999999660e-03
1.208999999999999986e+01	-4.248499999999999673e-03
1.210999999999999943e+01	-2.926199999999999895e-03
1.213000000000000078e+01	-1.183200000000000050e-02
1.215000000000000036e+01	-1.363600000000000055e-02
1.216999999999999993e+01	-4.183799999999999672e-03
1.218999999999999950e+01	-7.070500000000000396e-03
1.221000000000000085e+01	-1.543899999999999960e-02
1.223000000000000043e+01	-1.542900000000000001e-02
1.225000000000000000e+01	-1.497199999999999920e-02
1.226999999999999957e+01	-2.168799999999999895e-02
1.228999999999999915e+01	-2.052999999999999964e-02
1.231000000000000050e+01	-9.787600000000000466e-03
1.233000000000000007e+01	-8.252000000000000654e-03
1.234999999999999964e+01	-1.169599999999999980e-02
1.236999999999999922e+01	-1.053899999999999976e-02
1.239000000000000057e+01	-8.636500000000000080e-03
1.241000000000000014e+01	-1.454199999999999937e-02
1.242999999999999972e+01	-2.693999999999999867e-02
1.244999999999999929e+01	-2.830399999999999930e-02
1.247000000000000064e+01	-2.479599999999999860e-02
1.249000000000000021e+01	-2.138599999999999876e-02
1.250999999999999979e+01	-8.236600000000000171e-03
1.252999999999999936e+01	1.856599999999999917e-03
1.255000000000000071e+01	-1.918199999999999896e-03
1.257000000000000028e+01	-8.773599999999999455e-03
1.258999999999999986e+01	-9.193200000000000330e-03
1.260999999999999943e+01	-1.927700000000000073e-03
1.263000000000000078e+01	8.672900000000000531e-04
1.265000000000000036e+01	-6.081300000000000421e-03
1.266999999999999993e+01	-8.029800000000000132e-03
1.268999999999999950e+01	-9.000299999999999273e-03
1.271000000000000085e+01	-7.680900000000000054e-03
1.273000000000000043e+01	-4.312400000000000087e-03
1.275000000000000000e+01	-5.563499999999999869e-03
1.276999999999999957e+01	-4.395399999999999828e-03
1.278999999999999915e+01	-1.677600000000000011e-03
1.281000000000000050e+01	2.112800000000000181e-03
1.283000000000000007e+01	1.547999999999999897e-03
1.284999999999999964e+01	1.174200000000000027e-03
1.286999999999999922e+01	5.801200000000000280e-03
1.289000000000000057e+01	6.077899999999999796e-03
1.291000000000000014e+01	5.781999999999999813e-03
1.292999999999999972e+01	5.564099999999999775e-03
1.294999999999999929e+01	1.678800000000000040e-03
1.297000000000000064e+01	2.400900000000000083e-03
1.299000000000000021e+01	9.405699999999999478e-03
1.300999999999999979e+01	1.109599999999999996e-02
1.302999999999999936e+01	1.225500000000000027e-02
1.305000000000000071e+01	1.885500000000000023e-02
1.307000000000000028e+01	1.773900000000000129e-02
1.308999999999999986e+01	7.578399999999999893e-03
1.310999999999999943e+01	4.240100000000000119e-03
1.313000000000000078e+01	1.670500000000000110e-02
1.315000000000000036e+01	2.530599999999999863e-02
1.316999999999999993e+01	1.869699999999999834e-02
1.318999999999999950e+01	1.275399999999999971e-02
1.321000000000000085e+01	1.949899999999999897e-02
1.323000000000000043e+01	2.372000000000000150e-02
1.325000000000000000e+01	2.178300000000000028e-02
1.326999999999999957e+01	2.049000000000000127e-02
1.328999999999999915e+01	1.908500000000000127e-02
1.331000000000000050e+01	1.821400000000000102e-02
1.333000000000000007e+01	1.374700000000000054e-02
1.334999999999999964e+01	1.099100000000000077e-02
1.336999999999999922e+01	1.218999999999999945e-02
1.339000000000000057e+01	1.469600000000000073e-02
1.341000000000000014e+01	1.791900000000000090e-02
1.342999999999999972e+01	2.007899999999999963e-02
1.344999999999999929e+01	1.974700000000000066e-02
1.347000000000000064e+01	1.536700000000000045e-02
1.349000000000000021e+01	1.246399999999999939e-02
1.350999999999999979e+01	1.584800000000000098e-02
1.352999999999999936e+01	1.852300000000000127e-02
1.355000000000000071e+01	2.596000000000000044e-02
1.357000000000000028e+01	2.795100000000000015e-02
1.358999999999999986e+01	1.621500000000000025e-02
1.360999999999999943e+01	9.822300000000000822e-03
1.363000000000000078e+01	1.133200000000000006e-02
1.365000000000000036e+01	8.421500000000000166e-03
1.366999999999999993e+01	5.915799999999999705e-03
1.368999999999999950e+01	-3.694699999999999710e-05
1.371000000000000085e+01	-8.479999999999999691e-03
1.373000000000000043e+01	-4.366899999999999948e-04
1.375000000000000000e+01	1.768000000000000127e-02
1.376999999999999957e+01	2.257500000000000132e-02
1.378999999999999915e+01	1.083899999999999968e-02
1.381000000000000050e+01	4.113699999999999649e-03
1.383000000000000007e+01	-7.994500000000000521e-04
1.384999999999999964e+01	-4.746500000000000176e-04
1.386999999999999922e+01	3.334399999999999951e-03
1.389000000000000057e+01	-3.786299999999999822e-03
1.391000000000000014e+01	-1.080700000000000063e-02
1.392999999999999972e+01	-7.109800000000000321e-03
1.394999999999999929e+01	-2.167699999999999835e-03
1.397000000000000064e+01	-2.299700000000000008e-03
1.399000000000000021e+01	-2.603999999999999869e-04
1.400999999999999979e+01	2.362299999999999903e-03
1.402999999999999936e+01	4.598900000000000383e-03
1.405000000000000071e+01	-6.704400000000000116e-04
1.407000000000000028e+01	-7.901399999999999396e-03
1.408999999999999986e+01	-8.298399999999999180e-03
1.410999999999999943e+01	-8.634299999999999267e-03
1.413000000000000078e+01	-7.941600000000000048e-03
1.415000000000000036e+01	-6.637999999999999803e-03
1.416999999999999993e+01	-2.245500000000000100e-03
1.418999999999999950e+01	3.694499999999999867e-03
1.421000000000000085e+01	5.984599999999999642e-03
1.423000000000000043e+01	9.622999999999999610e-03
1.425000000000000000e+01	1.343300000000000050e-02
1.426999999999999957e+01	1.435400000000000044e-02
1.428999999999999915e+01	1.451099999999999959e-02
1.431000000000000050e+01	4.585800000000000119e-03
1.433000000000000007e+01	-7.240899999999999767e-03
1.434999999999999964e+01	-4.479200000000000022e-03
1.436999999999999922e+01	-3.085399999999999861e-03
1.439000000000000057e+01	-6.559500000000000226e-03
1.441000000000000014e+01	-3.517999999999999860e-03
1.442999999999999972e+01	4.778300000000000082e-03
1.444999999999999929e+01	1.207000000000000087e-02
1.447000000000000064e+01	8.779300000000000298e-03
1.449000000000000021e+01	-1.420100000000000041e-04
1.450999999999999979e+01	-6.713499999999999850e-03
1.452999999999999936e+01	-8.801399999999999155e-03
1.455000000000000071e+01	-4.527500000000000274e-03
1.457000000000000028e+01	-2.897499999999999902e-03
1.458999999999999986e+01	-5.380900000000000093e-03
1.460999999999999943e+01	-1.004999999999999991e-02
1.463000000000000078e+01	-1.651599999999999943e-02
1.465000000000000036e+01	-1.621999999999999831e-02
1.466999999999999993e+01	-1.053100000000000043e-02
1.468999999999999950e+01	-9.041699999999999737e-03
1.471000000000000085e+01	-1.201299999999999937e-02
1.473000000000000043e+01	-1.011300000000000046e-02
1.475000000000000000e+01	-2.200999999999999832e-03
1.476999999999999957e+01	2.846800000000000025e-03
1.478999999999999915e+01	-4.966700000000000108e-03
1.481000000000000050e+01	-1.172600000000000031e-02
1.483000000000000007e+01	-3.971299999999999657e-03
1.484999999999999964e+01	2.833000000000000015e-04
1.486999999999999922e+01	-8.614999999999999611e-04
1.489000000000000057e+01	-8.470500000000000165e-04
1.491000000000000014e+01	5.796700000000000116e-04
1.492999999999999972e+01	-2.167200000000000203e-03
1.494999999999999929e+01	-9.586400000000000129e-03
1.497000000000000064e+01	-8.215000000000000080e-03
1.499000000000000021e+01	-2.841300000000000162e-03
1.500999999999999979e+01	-1.570299999999999951e-03
1.502999999999999936e+01	-1.029500000000000033e-03
1.505000000000000071e+01	6.690200000000000313e-03
1.507000000000000028e+01	1.344200000000000082e-02
1.508999999999999986e+01	8.015899999999999415e-03
1.510999999999999943e+01	-6.802299999999999840e-03
1.513000000000000078e+01	-9.816200000000000619e-03
1.515000000000000036e+01	5.682200000000000098e-03
1.516999999999999993e+01	8.078500000000000611e-03
1.518999999999999950e+01	-7.591299999999999611e-03
1.521000000000000085e+01	-1.807200000000000126e-02
1.523000000000000043e+01	-1.948300000000000032e-02
1.525000000000000000e+01	-1.460299999999999966e-02
1.526999999999999957e+01	-3.134599999999999973e-03
1.528999999999999915e+01	-1.633700000000000083e-03
1.531000000000000050e+01	-2.684499999999999820e-03
1.533000000000000007e+01	3.595099999999999945e-03
1.534999999999999964e+01	9.556700000000000438e-04
1.536999999999999922e+01	-4.269099999999999631e-03
1.539000000000000057e+01	-1.533899999999999934e-03
1.541000000000000014e+01	4.171099999999999634e-03
1.542999999999999972e+01	3.789799999999999853e-03
1.544999999999999929e+01	-9.490000000000000172e-03
1.547000000000000064e+01	-1.808299999999999838e-02
1.549000000000000021e+01	-2.176200000000000009e-02
1.550999999999999979e+01	-1.686899999999999858e-02
1.552999999999999936e+01	-5.139200000000000018e-03
1.555000000000000071e+01	-4.449100000000000103e-03
1.557000000000000028e+01	-5.675699999999999669e-03
1.558999999999999986e+01	6.079499999999999835e-03
1.560999999999999943e+01	1.422000000000000000e-02
1.563000000000000078e+01	1.261999999999999927e-02
1.565000000000000036e+01	1.669999999999999957e-02
1.566999999999999993e+01	1.052900000000000016e-02
1.568999999999999950e+01	-5.444199999999999815e-05
1.571000000000000085e+01	-6.288400000000000413e-03
1.573000000000000043e+01	-5.217499999999999916e-03
1.575000000000000000e+01	8.299100000000000010e-04
1.576999999999999957e+01	6.190199999999999869e-03
1.578999999999999915e+01	9.711100000000000287e-03
1.581000000000000050e+01	1.450700000000000080e-02
1.583000000000000007e+01	1.042399999999999924e-02
1.584999999999999964e+01	-6.060399999999999641e-04
1.586999999999999922e+01	3.514499999999999829e-03
1.589000000000000057e+01	-2.815699999999999757e-04
1.591000000000000014e+01	-9.368400000000000685e-03
1.592999999999999972e+01	-7.114399999999999891e-03
1.594999999999999929e+01	-6.714300000000000303e-03
1.597000000000000064e+01	-1.226299999999999960e-02
1.599000000000000021e+01	-1.388200000000000024e-02
1.601000000000000156e+01	-5.021699999999999602e-03
1.603000000000000114e+01	2.984999999999999806e-03
1.605000000000000071e+01	5.294100000000000151e-04
1.607000000000000028e+01	-4.914999999999999664e-04
1.608999999999999986e+01	7.971900000000000514e-03
1.610999999999999943e+01	1.759499999999999953e-02
1.612999999999999901e+01	1.864999999999999991e-02
1.614999999999999858e+01	1.274600000000000039e-02
1.617000000000000171e+01	4.237000000000000315e-03
1.619000000000000128e+01	1.364200000000000091e-03
1.621000000000000085e+01	9.276899999999999383e-03
1.623000000000000043e+01	1.281599999999999927e-02
1.625000000000000000e+01	1.041699999999999918e-02
1.626999999999999957e+01	1.156000000000000083e-02
1.628999999999999915e+01	1.119000000000000029e-02
1.630999999999999872e+01	1.011800000000000026e-02
1.632999999999999829e+01	8.572800000000000212e-03
1.635000000000000142e+01	7.915500000000000660e-03
1.637000000000000099e+01	1.006400000000000003e-02
1.639000000000000057e+01	8.126899999999999402e-03
1.641000000000000014e+01	1.369500000000000058e-03
1.642999999999999972e+01	3.007000000000000124e-03
1.644999999999999929e+01	1.726199999999999957e-02
1.646999999999999886e+01	1.825799999999999992e-02
1.648999999999999844e+01	2.324000000000000111e-03
1.651000000000000156e+01	-3.792100000000000071e-03
1.653000000000000114e+01	6.015799999999999967e-03
1.655000000000000071e+01	1.352700000000000083e-02
1.657000000000000028e+01	1.292800000000000026e-02
1.658999999999999986e+01	1.168699999999999947e-02
1.660999999999999943e+01	5.820399999999999879e-03
1.662999999999999901e+01	1.292200000000000076e-03
1.664999999999999858e+01	3.147300000000000011e-03
1.667000000000000171e+01	2.463100000000000185e-03
1.669000000000000128e+01	8.673600000000000439e-05
1.671000000000000085e+01	3.411899999999999829e-03
1.673000000000000043e+01	1.055399999999999915e-02
1.675000000000000000e+01	1.367600000000000066e-02
1.676999999999999957e+01	1.008799999999999975e-02
1.678999999999999915e+01	3.528100000000000160e-03
1.680999999999999872e+01	3.597499999999999895e-04
1.682999999999999829e+01	-3.361199999999999952e-03
1.685000000000000142e+01	-5.823400000000000278e-03
1.687000000000000099e+01	-1.226899999999999952e-03
1.689000000000000057e+01	8.309100000000000253e-04
1.691000000000000014e+01	4.212800000000000052e-04
1.692999999999999972e+01	8.120900000000000341e-03
1.694999999999999929e+01	1.316600000000000062e-02
1.696999999999999886e+01	5.510199999999999820e-03
1.698999999999999844e+01	-9.876599999999999269e-03
1.701000000000000156e+01	-1.850999999999999868e-02
1.703000000000000114e+01	-1.331899999999999924e-02
1.705000000000000071e+01	-1.083100000000000035e-02
1.707000000000000028e+01	-6.921499999999999701e-03
1.708999999999999986e+01	-3.716899999999999978e-03
1.710999999999999943e+01	-1.444999999999999930e-02
1.712999999999999901e+01	-1.506900000000000080e-02
1.714999999999999858e+01	-1.559100000000000069e-02
1.717000000000000171e+01	-1.932800000000000143e-02
1.719000000000000128e+01	-1.017500000000000002e-02
1.721000000000000085e+01	-2.621300000000000019e-03
1.723000000000000043e+01	1.296800000000000079e-03
1.725000000000000000e+01	2.786799999999999868e-03
1.726999999999999957e+01	-7.035399999999999814e-03
1.728999999999999915e+01	-1.680500000000000049e-02
1.730999999999999872e+01	-9.131300000000000180e-03
1.732999999999999829e+01	-1.353500000000000102e-03
1.735000000000000142e+01	-1.468099999999999961e-03
1.737000000000000099e+01	-5.793799999999999992e-04
1.739000000000000057e+01	-1.189900000000000029e-03
1.741000000000000014e+01	1.153200000000000058e-03
1.742999999999999972e+01	5.667199999999999842e-03
1.744999999999999929e+01	1.141499999999999980e-02
1.746999999999999886e+01	6.238100000000000329e-04
1.748999999999999844e+01	-1.081299999999999970e-02
1.751000000000000156e+01	-6.614999999999999786e-04
1.753000000000000114e+01	3.717900000000000111e-03
1.755000000000000071e+01	-1.060400000000000058e-02
1.757000000000000028e+01	-1.167299999999999935e-02
1.758999999999999986e+01	4.707199999999999926e-03
1.760999999999999943e+01	1.733399999999999958e-03
1.762999999999999901e+01	-9.086300000000000279e-03
1.764999999999999858e+01	-1.327899999999999914e-02
1.767000000000000171e+01	-1.893299999999999844e-02
1.769000000000000128e+01	-1.436400000000000003e-02
1.771000000000000085e+01	7.058099999999999661e-04
1.773000000000000043e+01	3.981000000000000164e-03
1.775000000000000000e+01	-9.089399999999999216e-03
1.776999999999999957e+01	-1.644599999999999881e-02
1.778999999999999915e+01	-1.410400000000000022e-02
1.780999999999999872e+01	-3.992700000000000068e-03
1.782999999999999829e+01	4.572499999999999742e-04
1.785000000000000142e+01	-6.402500000000000205e-03
1.787000000000000099e+01	-5.939899999999999694e-03
1.789000000000000057e+01	-2.448300000000000042e-03
1.791000000000000014e+01	-4.041399999999999680e-03
1.792999999999999972e+01	-4.206200000000000216e-03
1.794999999999999929e+01	-3.446600000000000184e-03
1.796999999999999886e+01	-9.083400000000000155e-03
1.798999999999999844e+01	-9.823899999999999993e-03
1.801000000000000156e+01	-4.885700000000000199e-04
1.803000000000000114e+01	3.335199999999999970e-03
1.805000000000000071e+01	-4.624299999999999591e-03
1.807000000000000028e+01	-9.952000000000000776e-03
1.808999999999999986e+01	-1.257800000000000064e-02
1.810999999999999943e+01	-1.206100000000000054e-02
1.812999999999999901e+01	-1.063599999999999962e-02
1.814999999999999858e+01	-1.603299999999999864e-02
1.817000000000000171e+01	-1.521100000000000056e-02
1.819000000000000128e+01	-3.508600000000000173e-03
1.821000000000000085e+01	3.016200000000000131e-03
1.823000000000000043e+01	5.959000000000000104e-04
1.825000000000000000e+01	3.528700000000000066e-03
1.826999999999999957e+01	1.269999999999999948e-02
1.828999999999999915e+01	1.928500000000000006e-02
1.830999999999999872e+01	1.105899999999999939e-02
1.832999999999999829e+01	4.931099999999999893e-03
1.835000000000000142e+01	1.141400000000000053e-02
1.837000000000000099e+01	9.031000000000000832e-03
1.839000000000000057e+01	6.016500000000000146e-03
1.841000000000000014e+01	1.368100000000000045e-02
1.842999999999999972e+01	1.384699999999999993e-02
1.844999999999999929e+01	9.201300000000000798e-03
1.846999999999999886e+01	1.028600000000000000e-02
1.848999999999999844e+01	1.194500000000000076e-02
1.851000000000000156e+01	8.063600000000000628e-03
1.853000000000000114e+01	-4.104299999999999962e-03
1.855000000000000071e+01	-7.699400000000000341e-03
1.857000000000000028e+01	2.168899999999999919e-04
1.858999999999999986e+01	-1.627600000000000097e-03
1.860999999999999943e+01	-9.832099999999999868e-03
1.862999999999999901e+01	-3.767099999999999789e-03
1.864999999999999858e+01	1.026799999999999935e-02
1.867000000000000171e+01	4.210900000000000060e-03
1.869000000000000128e+01	-7.523600000000000079e-03
1.871000000000000085e+01	4.666100000000000282e-03
1.873000000000000043e+01	9.520699999999999996e-03
1.875000000000000000e+01	-5.708300000000000353e-03
1.876999999999999957e+01	-1.034999999999999983e-02
1.878999999999999915e+01	-5.056200000000000278e-03
1.880999999999999872e+01	-4.136700000000000099e-03
1.882999999999999829e+01	-1.010800000000000066e-02
1.885000000000000142e+01	-8.538900000000000309e-03
1.887000000000000099e+01	8.105599999999999264e-03
1.889000000000000057e+01	2.238800000000000165e-02
1.891000000000000014e+01	1.879000000000000115e-02
1.892999999999999972e+01	1.017999999999999981e-02
1.894999999999999929e+01	6.506399999999999857e-03
1.896999999999999886e+01	1.555799999999999978e-03
1.898999999999999844e+01	1.374800000000000024e-03
1.901000000000000156e+01	2.794299999999999996e-03
1.903000000000000114e+01	6.750100000000000197e-03
1.905000000000000071e+01	1.587799999999999975e-02
1.907000000000000028e+01	1.452299999999999945e-02
1.908999999999999986e+01	1.188700000000000000e-02
1.910999999999999943e+01	1.864999999999999991e-02
1.912999999999999901e+01	7.657999999999999877e-03
1.914999999999999858e+01	-6.977900000000000422e-03
1.917000000000000171e+01	-1.224599999999999994e-02
1.919000000000000128e+01	-1.425300000000000004e-02
1.921000000000000085e+01	-1.068200000000000052e-02
1.923000000000000043e+01	-1.834200000000000023e-04
1.925000000000000000e+01	-8.574099999999999430e-03
1.926999999999999957e+01	-2.364099999999999882e-02
1.928999999999999915e+01	-1.565400000000000125e-02
1.930999999999999872e+01	-1.024500000000000063e-02
1.932999999999999829e+01	-1.619100000000000053e-02
1.935000000000000142e+01	-1.793300000000000102e-02
1.937000000000000099e+01	7.356199999999999974e-06
1.939000000000000057e+01	1.475899999999999955e-02
1.941000000000000014e+01	7.393099999999999672e-03
1.942999999999999972e+01	-8.138100000000000542e-03
1.944999999999999929e+01	-1.001900000000000013e-02
1.946999999999999886e+01	-9.079500000000000764e-03
1.948999999999999844e+01	-1.045300000000000049e-02
1.951000000000000156e+01	-1.140699999999999917e-03
1.953000000000000114e+01	5.786200000000000024e-03
1.955000000000000071e+01	9.487999999999999906e-03
1.957000000000000028e+01	1.268900000000000063e-02
1.958999999999999986e+01	1.510700000000000064e-02
1.960999999999999943e+01	1.614000000000000157e-02
1.962999999999999901e+01	1.429599999999999968e-02
1.964999999999999858e+01	5.892099999999999942e-03
1.967000000000000171e+01	-1.126599999999999997e-02
1.969000000000000128e+01	-1.661100000000000076e-02
1.971000000000000085e+01	-4.094000000000000417e-03
1.973000000000000043e+01	1.594999999999999890e-02
1.975000000000000000e+01	1.599300000000000027e-02
1.976999999999999957e+01	-9.232999999999999888e-03
1.978999999999999915e+01	-2.267500000000000071e-02
1.980999999999999872e+01	-7.000199999999999825e-03
1.982999999999999829e+01	1.144300000000000005e-02
1.985000000000000142e+01	1.341099999999999931e-02
1.987000000000000099e+01	3.672499999999999983e-03
1.989000000000000057e+01	-1.921899999999999878e-04
1.991000000000000014e+01	-2.262699999999999868e-03
1.992999999999999972e+01	-1.206100000000000054e-02
1.994999999999999929e+01	-9.521999999999999215e-03
1.996999999999999886e+01	1.278800000000000021e-04
1.998999999999999844e+01	4.423400000000000075e-03
2.001000000000000156e+01	1.517899999999999978e-02
2.003000000000000114e+01	2.227399999999999866e-02
2.005000000000000071e+01	1.722399999999999973e-02
2.007000000000000028e+01	9.448500000000000301e-03
2.008999999999999986e+01	3.742800000000000120e-03
2.010999999999999943e+01	8.384000000000000827e-03
2.012999999999999901e+01	1.247900000000000051e-02
2.014999999999999858e+01	2.759399999999999960e-03
2.017000000000000171e+01	2.157899999999999922e-04
2.019000000000000128e+01	5.972500000000000378e-03
2.021000000000000085e+01	1.036600000000000021e-02
2.023000000000000043e+01	1.326399999999999932e-03
2.025000000000000000e+01	-9.311500000000000332e-03
2.026999999999999957e+01	-1.152500000000000052e-02
2.028999999999999915e+01	-1.400999999999999988e-02
2.030999999999999872e+01	-8.423200000000000479e-03
2.032999999999999829e+01	-9.295100000000000584e-03
2.035000000000000142e+01	-1.990799999999999861e-02
2.037000000000000099e+01	-2.416000000000000092e-02
2.039000000000000057e+01	-8.885600000000000442e-03
2.041000000000000014e+01	1.259799999999999982e-02
2.042999999999999972e+01	1.333100000000000084e-02
2.044999999999999929e+01	5.648199999999999922e-03
2.046999999999999886e+01	1.875600000000000054e-03
2.048999999999999844e+01	-1.123299999999999993e-02
2.051000000000000156e+01	-1.009799999999999934e-02
2.053000000000000114e+01	-6.908400000000000304e-03
2.055000000000000071e+01	-2.764399999999999843e-02
2.057000000000000028e+01	-2.481699999999999878e-02
2.058999999999999986e+01	-1.233199999999999921e-02
2.060999999999999943e+01	-2.910499999999999893e-02
2.062999999999999901e+01	-4.492399999999999866e-02
2.064999999999999858e+01	-3.724299999999999833e-02
2.067000000000000171e+01	-2.038200000000000081e-02
2.069000000000000128e+01	-1.175200000000000029e-02
2.071000000000000085e+01	-1.547600000000000017e-02
2.073000000000000043e+01	-2.042300000000000018e-02
2.075000000000000000e+01	-1.113199999999999953e-02
2.076999999999999957e+01	5.783700000000000126e-03
2.078999999999999915e+01	3.604399999999999792e-03
2.080999999999999872e+01	-1.533999999999999947e-02
2.082999999999999829e+01	-1.767200000000000021e-02
2.085000000000000142e+01	-7.069899999999999622e-03
2.087000000000000099e+01	-4.991899999999999636e-03
2.089000000000000057e+01	-3.303400000000000173e-03
2.091000000000000014e+01	3.116299999999999962e-05
2.092999999999999972e+01	3.891899999999999787e-03
2.094999999999999929e+01	-1.527300000000000098e-03
2.096999999999999886e+01	-1.212200000000000083e-02
2.098999999999999844e+01	-5.269399999999999605e-03
2.101000000000000156e+01	3.651100000000000005e-03
2.103000000000000114e+01	2.834999999999999847e-03
2.105000000000000071e+01	-6.722999999999999809e-03
2.107000000000000028e+01	-1.907400000000000068e-02
2.108999999999999986e+01	-1.305899999999999943e-02
2.110999999999999943e+01	-8.026099999999999554e-03
2.112999999999999901e+01	-8.405899999999999136e-03
2.114999999999999858e+01	-1.556199999999999944e-02
2.117000000000000171e+01	-2.322000000000000106e-02
2.119000000000000128e+01	-1.773699999999999929e-02
2.121000000000000085e+01	-9.943099999999999855e-03
2.123000000000000043e+01	-8.165900000000000242e-03
2.125000000000000000e+01	-1.136000000000000031e-02
2.126999999999999957e+01	-7.700499999999999880e-03
2.128999999999999915e+01	-1.197800000000000080e-02
2.130999999999999872e+01	-2.619700000000000153e-02
2.132999999999999829e+01	-2.581500000000000114e-02
2.135000000000000142e+01	-1.585599999999999857e-02
2.137000000000000099e+01	-6.697700000000000008e-03
2.139000000000000057e+01	1.701299999999999991e-03
2.141000000000000014e+01	3.713000000000000154e-03
2.142999999999999972e+01	3.274899999999999860e-03
2.144999999999999929e+01	8.385999999999999358e-03
2.146999999999999886e+01	1.291300000000000087e-02
2.148999999999999844e+01	1.230599999999999923e-02
2.151000000000000156e+01	2.234099999999999975e-02
2.153000000000000114e+01	3.085299999999999848e-02
2.155000000000000071e+01	1.323000000000000044e-02
2.157000000000000028e+01	-1.522800000000000022e-02
2.158999999999999986e+01	-9.207800000000000359e-03
2.160999999999999943e+01	1.093900000000000081e-02
2.162999999999999901e+01	3.256600000000000120e-03
2.164999999999999858e+01	-5.944200000000000178e-03
2.167000000000000171e+01	-9.511900000000000216e-03
2.169000000000000128e+01	-2.142600000000000060e-02
2.171000000000000085e+01	-2.191099999999999992e-02
2.173000000000000043e+01	-6.393700000000000425e-03
2.175000000000000000e+01	-3.755699999999999837e-03
2.176999999999999957e+01	-8.331299999999999817e-03
2.178999999999999915e+01	-1.350400000000000038e-02
2.180999999999999872e+01	-4.537600000000000140e-03
2.182999999999999829e+01	7.980299999999999200e-03
2.185000000000000142e+01	-2.734400000000000112e-03
2.187000000000000099e+01	-8.338599999999999832e-03
2.189000000000000057e+01	-5.709800000000000118e-03
2.191000000000000014e+01	-1.073999999999999955e-02
2.192999999999999972e+01	-6.551399999999999758e-03
2.194999999999999929e+01	1.205600000000000074e-02
2.196999999999999886e+01	1.825600000000000139e-02
2.198999999999999844e+01	1.070800000000000050e-02
2.201000000000000156e+01	-4.834100000000000029e-03
2.203000000000000114e+01	-2.125900000000000012e-02
2.205000000000000071e+01	-2.197599999999999901e-02
2.207000000000000028e+01	-4.356500000000000129e-03
2.208999999999999986e+01	7.189199999999999540e-04
2.210999999999999943e+01	-1.075899999999999947e-02
2.212999999999999901e+01	-1.535800000000000012e-02
2.214999999999999858e+01	-4.908199999999999716e-03
2.217000000000000171e+01	6.039799999999999683e-03
2.219000000000000128e+01	7.908500000000000599e-03
2.221000000000000085e+01	6.248899999999999941e-03
2.223000000000000043e+01	-1.946000000000000030e-03
2.225000000000000000e+01	-1.543199999999999954e-02
2.226999999999999957e+01	-3.371899999999999897e-02
2.228999999999999915e+01	-2.696000000000000132e-02
2.230999999999999872e+01	-4.302900000000000127e-03
2.232999999999999829e+01	-1.778400000000000076e-03
2.235000000000000142e+01	-6.310600000000000410e-03
2.237000000000000099e+01	3.661399999999999984e-03
2.239000000000000057e+01	1.167799999999999915e-02
2.241000000000000014e+01	-1.664200000000000011e-03
2.242999999999999972e+01	-5.875100000000000287e-03
2.244999999999999929e+01	1.845499999999999918e-03
2.246999999999999886e+01	-2.788899999999999973e-03
2.248999999999999844e+01	-2.215299999999999908e-02
2.251000000000000156e+01	-2.054500000000000076e-02
2.253000000000000114e+01	-7.538099999999999835e-03
2.255000000000000071e+01	-1.354400000000000048e-02
2.257000000000000028e+01	-1.280500000000000041e-02
2.258999999999999986e+01	2.708599999999999810e-03
2.260999999999999943e+01	-3.829299999999999891e-03
2.262999999999999901e+01	-2.120100000000000109e-02
2.264999999999999858e+01	-3.576100000000000112e-02
2.267000000000000171e+01	-2.767899999999999874e-02
2.269000000000000128e+01	-2.235299999999999961e-03
2.271000000000000085e+01	-1.556499999999999941e-03
2.273000000000000043e+01	-1.885399999999999923e-02
2.275000000000000000e+01	-3.078300000000000133e-02
2.276999999999999957e+01	-2.017800000000000149e-02
2.278999999999999915e+01	-5.810599999999999966e-03
2.280999999999999872e+01	5.042600000000000381e-03
2.282999999999999829e+01	6.011499999999999483e-04
2.285000000000000142e+01	-1.904300000000000090e-02
2.287000000000000099e+01	-1.831199999999999842e-02
2.289000000000000057e+01	-1.636400000000000007e-02
2.291000000000000014e+01	-2.338000000000000148e-02
2.292999999999999972e+01	-1.364199999999999961e-02
2.294999999999999929e+01	-1.597000000000000156e-02
2.296999999999999886e+01	-2.774700000000000083e-02
2.298999999999999844e+01	-1.759399999999999853e-02
2.301000000000000156e+01	-5.310600000000000390e-03
2.303000000000000114e+01	-3.472500000000000109e-04
2.305000000000000071e+01	-9.369199999999999404e-03
2.307000000000000028e+01	-3.198899999999999660e-02
2.308999999999999986e+01	-4.795800000000000063e-02
2.310999999999999943e+01	-4.464400000000000313e-02
2.312999999999999901e+01	-1.805299999999999960e-02
2.314999999999999858e+01	2.476100000000000176e-03
2.317000000000000171e+01	-1.771999999999999964e-02
2.319000000000000128e+01	-3.398099999999999732e-02
2.321000000000000085e+01	-2.273199999999999874e-02
2.323000000000000043e+01	-1.057899999999999986e-02
2.325000000000000000e+01	-1.268400000000000083e-02
2.326999999999999957e+01	-1.527200000000000085e-02
2.328999999999999915e+01	-1.607899999999999954e-02
2.330999999999999872e+01	-1.507900000000000039e-02
2.332999999999999829e+01	-1.498999999999999985e-02
2.335000000000000142e+01	-1.301500000000000053e-02
2.337000000000000099e+01	-5.616300000000000285e-03
2.339000000000000057e+01	-2.173500000000000085e-03
2.341000000000000014e+01	-2.431099999999999841e-03
2.342999999999999972e+01	-3.077400000000000101e-03
2.344999999999999929e+01	-1.666600000000000026e-02
2.346999999999999886e+01	-3.366899999999999754e-02
2.348999999999999844e+01	-4.235400000000000276e-02
2.351000000000000156e+01	-4.660000000000000253e-02
2.353000000000000114e+01	-4.303699999999999887e-02
2.355000000000000071e+01	-1.819099999999999884e-02
2.357000000000000028e+01	1.982700000000000001e-03
2.358999999999999986e+01	-3.770900000000000207e-03
2.360999999999999943e+01	-8.306799999999999601e-03
2.362999999999999901e+01	-1.424300000000000045e-02
2.364999999999999858e+01	-2.369999999999999885e-02
2.367000000000000171e+01	-1.356899999999999946e-02
2.369000000000000128e+01	-8.689300000000000496e-03
2.371000000000000085e+01	-1.798900000000000152e-02
2.373000000000000043e+01	-4.921499999999999660e-03
2.375000000000000000e+01	3.740600000000000175e-03
2.376999999999999957e+01	5.426799999999999853e-03
2.378999999999999915e+01	6.696800000000000148e-03
2.380999999999999872e+01	-1.113899999999999960e-02
2.382999999999999829e+01	-1.391200000000000075e-02
2.385000000000000142e+01	-6.560500000000000359e-03
2.387000000000000099e+01	-1.172699999999999958e-02
2.389000000000000057e+01	-1.068099999999999952e-02
2.391000000000000014e+01	-1.328799999999999946e-02
2.392999999999999972e+01	-1.606199999999999989e-02
2.394999999999999929e+01	-5.395699999999999585e-04
2.396999999999999886e+01	1.340700000000000051e-02
2.398999999999999844e+01	3.742699999999999846e-03
