# Supplementary material for: Octahedral oxide glass network in ambient pressure neodymium titanate
Source: Sci Rep. 2022 May 18;12:8258. doi: 10.1038/s41598-022-12342-x (PMC9117677; doi:10.1038/s41598-022-12342-x)
Supplement: Supplementary file 6 — Supplementary Information 6. [file 41598_2022_12342_MOESM6_ESM.txt]

# Q (inv. Angstrom)	S(Q)
1.150000000000000050e-01	-2.059099999999999930e+00
1.250000000000000000e-01	-2.058899999999999952e+00
1.350000000000000089e-01	-2.058699999999999974e+00
1.449999999999999900e-01	-2.058600000000000207e+00
1.549999999999999989e-01	-2.058499999999999996e+00
1.650000000000000078e-01	-2.058300000000000018e+00
1.749999999999999889e-01	-2.058199999999999807e+00
1.849999999999999978e-01	-2.058199999999999807e+00
1.950000000000000067e-01	-2.057999999999999829e+00
2.049999999999999878e-01	-2.057900000000000063e+00
2.149999999999999967e-01	-2.057700000000000085e+00
2.250000000000000056e-01	-2.057399999999999896e+00
2.349999999999999867e-01	-2.056999999999999940e+00
2.449999999999999956e-01	-2.056700000000000195e+00
2.550000000000000044e-01	-2.056299999999999795e+00
2.650000000000000133e-01	-2.055800000000000072e+00
2.750000000000000222e-01	-2.055299999999999905e+00
2.849999999999999756e-01	-2.054899999999999949e+00
2.949999999999999845e-01	-2.054399999999999782e+00
3.049999999999999933e-01	-2.053500000000000103e+00
3.150000000000000022e-01	-2.052200000000000024e+00
3.250000000000000111e-01	-2.050399999999999778e+00
3.350000000000000200e-01	-2.047800000000000065e+00
3.449999999999999734e-01	-2.044099999999999806e+00
3.549999999999999822e-01	-2.039400000000000102e+00
3.649999999999999911e-01	-2.033900000000000041e+00
3.750000000000000000e-01	-2.027899999999999814e+00
3.850000000000000089e-01	-2.021500000000000075e+00
3.950000000000000178e-01	-2.014800000000000146e+00
4.050000000000000266e-01	-2.007600000000000051e+00
4.149999999999999800e-01	-1.999500000000000055e+00
4.249999999999999889e-01	-1.990399999999999947e+00
4.349999999999999978e-01	-1.979300000000000059e+00
4.450000000000000067e-01	-1.965999999999999970e+00
4.550000000000000155e-01	-1.950499999999999901e+00
4.650000000000000244e-01	-1.931799999999999962e+00
4.749999999999999778e-01	-1.909499999999999975e+00
4.849999999999999867e-01	-1.884200000000000097e+00
4.949999999999999956e-01	-1.856400000000000050e+00
5.050000000000000044e-01	-1.828899999999999970e+00
5.150000000000000133e-01	-1.803600000000000092e+00
5.250000000000000222e-01	-1.781199999999999894e+00
5.350000000000000311e-01	-1.762899999999999912e+00
5.450000000000000400e-01	-1.748199999999999976e+00
5.550000000000000488e-01	-1.736499999999999932e+00
5.649999999999999467e-01	-1.727400000000000047e+00
5.749999999999999556e-01	-1.719999999999999973e+00
5.849999999999999645e-01	-1.713500000000000023e+00
5.949999999999999734e-01	-1.707200000000000051e+00
6.049999999999999822e-01	-1.701100000000000056e+00
6.149999999999999911e-01	-1.695300000000000029e+00
6.250000000000000000e-01	-1.689300000000000024e+00
6.350000000000000089e-01	-1.683200000000000029e+00
6.450000000000000178e-01	-1.677000000000000046e+00
6.550000000000000266e-01	-1.670800000000000063e+00
6.650000000000000355e-01	-1.664700000000000069e+00
6.750000000000000444e-01	-1.658600000000000074e+00
6.850000000000000533e-01	-1.652300000000000102e+00
6.949999999999999512e-01	-1.645899999999999919e+00
7.049999999999999600e-01	-1.639699999999999935e+00
7.149999999999999689e-01	-1.633799999999999919e+00
7.249999999999999778e-01	-1.627999999999999892e+00
7.349999999999999867e-01	-1.622400000000000064e+00
7.449999999999999956e-01	-1.617199999999999971e+00
7.550000000000000044e-01	-1.612600000000000033e+00
7.650000000000000133e-01	-1.608300000000000063e+00
7.750000000000000222e-01	-1.604100000000000081e+00
7.850000000000000311e-01	-1.599900000000000100e+00
7.950000000000000400e-01	-1.595699999999999896e+00
8.050000000000000488e-01	-1.591299999999999937e+00
8.149999999999999467e-01	-1.586699999999999999e+00
8.249999999999999556e-01	-1.582100000000000062e+00
8.349999999999999645e-01	-1.577299999999999924e+00
8.449999999999999734e-01	-1.572300000000000031e+00
8.549999999999999822e-01	-1.567099999999999937e+00
8.649999999999999911e-01	-1.561900000000000066e+00
8.750000000000000000e-01	-1.556499999999999995e+00
8.850000000000000089e-01	-1.550999999999999934e+00
8.950000000000000178e-01	-1.545299999999999896e+00
9.050000000000000266e-01	-1.539500000000000091e+00
9.150000000000000355e-01	-1.533700000000000063e+00
9.250000000000000444e-01	-1.527700000000000058e+00
9.350000000000000533e-01	-1.521700000000000053e+00
9.449999999999999512e-01	-1.515600000000000058e+00
9.549999999999999600e-01	-1.509500000000000064e+00
9.649999999999999689e-01	-1.503200000000000092e+00
9.749999999999999778e-01	-1.497000000000000108e+00
9.849999999999999867e-01	-1.490599999999999925e+00
9.949999999999999956e-01	-1.484299999999999953e+00
1.004999999999999893e+00	-1.477800000000000002e+00
1.014999999999999902e+00	-1.471200000000000063e+00
1.024999999999999911e+00	-1.464699999999999891e+00
1.034999999999999920e+00	-1.458099999999999952e+00
1.044999999999999929e+00	-1.451500000000000012e+00
1.054999999999999938e+00	-1.444700000000000095e+00
1.064999999999999947e+00	-1.437699999999999978e+00
1.074999999999999956e+00	-1.430500000000000105e+00
1.084999999999999964e+00	-1.423300000000000010e+00
1.094999999999999973e+00	-1.415999999999999925e+00
1.104999999999999982e+00	-1.408800000000000052e+00
1.114999999999999991e+00	-1.401499999999999968e+00
1.125000000000000000e+00	-1.394099999999999895e+00
1.135000000000000009e+00	-1.386700000000000044e+00
1.145000000000000018e+00	-1.379399999999999959e+00
1.155000000000000027e+00	-1.372200000000000086e+00
1.165000000000000036e+00	-1.364900000000000002e+00
1.175000000000000044e+00	-1.357599999999999918e+00
1.185000000000000053e+00	-1.350300000000000056e+00
1.195000000000000062e+00	-1.342899999999999983e+00
1.205000000000000071e+00	-1.335499999999999909e+00
1.215000000000000080e+00	-1.327900000000000080e+00
1.225000000000000089e+00	-1.320300000000000029e+00
1.235000000000000098e+00	-1.312500000000000000e+00
1.245000000000000107e+00	-1.304699999999999971e+00
1.254999999999999893e+00	-1.296799999999999953e+00
1.264999999999999902e+00	-1.288699999999999957e+00
1.274999999999999911e+00	-1.280399999999999983e+00
1.284999999999999920e+00	-1.272000000000000020e+00
1.294999999999999929e+00	-1.263400000000000079e+00
1.304999999999999938e+00	-1.254999999999999893e+00
1.314999999999999947e+00	-1.246799999999999908e+00
1.324999999999999956e+00	-1.239100000000000090e+00
1.334999999999999964e+00	-1.231700000000000017e+00
1.344999999999999973e+00	-1.224599999999999911e+00
1.354999999999999982e+00	-1.218099999999999961e+00
1.364999999999999991e+00	-1.211999999999999966e+00
1.375000000000000000e+00	-1.206199999999999939e+00
1.385000000000000009e+00	-1.200599999999999890e+00
1.395000000000000018e+00	-1.195000000000000062e+00
1.405000000000000027e+00	-1.189200000000000035e+00
1.415000000000000036e+00	-1.183200000000000029e+00
1.425000000000000044e+00	-1.176800000000000068e+00
1.435000000000000053e+00	-1.170099999999999918e+00
1.445000000000000062e+00	-1.163100000000000023e+00
1.455000000000000071e+00	-1.155799999999999939e+00
1.465000000000000080e+00	-1.148400000000000087e+00
1.475000000000000089e+00	-1.140800000000000036e+00
1.485000000000000098e+00	-1.133000000000000007e+00
1.495000000000000107e+00	-1.125000000000000000e+00
1.504999999999999893e+00	-1.116700000000000026e+00
1.514999999999999902e+00	-1.107699999999999907e+00
1.524999999999999911e+00	-1.098100000000000076e+00
1.534999999999999920e+00	-1.087599999999999900e+00
1.544999999999999929e+00	-1.076300000000000034e+00
1.554999999999999938e+00	-1.064200000000000035e+00
1.564999999999999947e+00	-1.051099999999999923e+00
1.574999999999999956e+00	-1.037400000000000100e+00
1.584999999999999964e+00	-1.022899999999999920e+00
1.594999999999999973e+00	-1.007500000000000062e+00
1.604999999999999982e+00	-9.914199999999999680e-01
1.614999999999999991e+00	-9.744099999999999984e-01
1.625000000000000000e+00	-9.564000000000000279e-01
1.635000000000000009e+00	-9.372800000000000020e-01
1.645000000000000018e+00	-9.170199999999999463e-01
1.655000000000000027e+00	-8.958099999999999952e-01
1.665000000000000036e+00	-8.734699999999999687e-01
1.675000000000000044e+00	-8.496000000000000218e-01
1.685000000000000053e+00	-8.243099999999999872e-01
1.695000000000000062e+00	-7.974599999999999467e-01
1.705000000000000071e+00	-7.690799999999999859e-01
1.715000000000000080e+00	-7.391199999999999992e-01
1.725000000000000089e+00	-7.075700000000000323e-01
1.735000000000000098e+00	-6.742899999999999450e-01
1.745000000000000107e+00	-6.391400000000000414e-01
1.754999999999999893e+00	-6.023899999999999810e-01
1.764999999999999902e+00	-5.638999999999999568e-01
1.774999999999999911e+00	-5.234100000000000419e-01
1.784999999999999920e+00	-4.807899999999999952e-01
1.794999999999999929e+00	-4.364199999999999746e-01
1.804999999999999938e+00	-3.899000000000000243e-01
1.814999999999999947e+00	-3.412000000000000033e-01
1.824999999999999956e+00	-2.908200000000000229e-01
1.834999999999999964e+00	-2.387799999999999923e-01
1.844999999999999973e+00	-1.848799999999999888e-01
1.854999999999999982e+00	-1.288999999999999868e-01
1.864999999999999991e+00	-7.157099999999999573e-02
1.875000000000000000e+00	-1.272900000000000073e-02
1.885000000000000009e+00	4.773800000000000265e-02
1.895000000000000018e+00	1.097899999999999987e-01
1.905000000000000027e+00	1.728500000000000036e-01
1.915000000000000036e+00	2.368099999999999927e-01
1.925000000000000044e+00	3.018199999999999772e-01
1.935000000000000053e+00	3.674600000000000088e-01
1.945000000000000062e+00	4.336900000000000199e-01
1.955000000000000071e+00	5.005600000000000049e-01
1.965000000000000080e+00	5.677299999999999569e-01
1.975000000000000089e+00	6.336699999999999555e-01
1.985000000000000098e+00	6.983200000000000518e-01
1.995000000000000107e+00	7.616000000000000547e-01
2.004999999999999893e+00	8.227999999999999758e-01
2.015000000000000124e+00	8.812999999999999723e-01
2.024999999999999911e+00	9.363599999999999701e-01
2.035000000000000142e+00	9.878599999999999604e-01
2.044999999999999929e+00	1.035199999999999898e+00
2.055000000000000160e+00	1.078200000000000047e+00
2.064999999999999947e+00	1.116200000000000081e+00
2.075000000000000178e+00	1.148500000000000076e+00
2.084999999999999964e+00	1.174600000000000088e+00
2.095000000000000195e+00	1.194099999999999939e+00
2.104999999999999982e+00	1.207200000000000051e+00
2.115000000000000213e+00	1.213799999999999990e+00
2.125000000000000000e+00	1.214199999999999946e+00
2.134999999999999787e+00	1.207999999999999963e+00
2.145000000000000018e+00	1.195300000000000029e+00
2.154999999999999805e+00	1.176399999999999890e+00
2.165000000000000036e+00	1.151299999999999990e+00
2.174999999999999822e+00	1.120300000000000074e+00
2.185000000000000053e+00	1.083900000000000086e+00
2.194999999999999840e+00	1.042499999999999982e+00
2.205000000000000071e+00	9.961499999999999799e-01
2.214999999999999858e+00	9.457900000000000196e-01
2.225000000000000089e+00	8.919300000000000006e-01
2.234999999999999876e+00	8.348299999999999610e-01
2.245000000000000107e+00	7.751099999999999657e-01
2.254999999999999893e+00	7.128400000000000292e-01
2.265000000000000124e+00	6.490000000000000213e-01
2.274999999999999911e+00	5.835700000000000331e-01
2.285000000000000142e+00	5.167699999999999516e-01
2.294999999999999929e+00	4.491299999999999737e-01
2.305000000000000160e+00	3.809799999999999853e-01
2.314999999999999947e+00	3.125800000000000245e-01
2.325000000000000178e+00	2.442000000000000004e-01
2.334999999999999964e+00	1.761399999999999910e-01
2.345000000000000195e+00	1.082000000000000045e-01
2.354999999999999982e+00	4.125700000000000200e-02
2.365000000000000213e+00	-2.453999999999999931e-02
2.375000000000000000e+00	-8.917300000000000226e-02
2.384999999999999787e+00	-1.528599999999999959e-01
2.395000000000000018e+00	-2.152600000000000069e-01
2.404999999999999805e+00	-2.758499999999999841e-01
2.415000000000000036e+00	-3.349699999999999900e-01
2.424999999999999822e+00	-3.923400000000000221e-01
2.435000000000000053e+00	-4.475600000000000134e-01
2.444999999999999840e+00	-5.005500000000000504e-01
2.455000000000000071e+00	-5.517199999999999882e-01
2.464999999999999858e+00	-6.005200000000000538e-01
2.475000000000000089e+00	-6.467100000000000071e-01
2.484999999999999876e+00	-6.905200000000000227e-01
2.495000000000000107e+00	-7.319600000000000550e-01
2.504999999999999893e+00	-7.707800000000000207e-01
2.515000000000000124e+00	-8.065299999999999692e-01
2.524999999999999911e+00	-8.393100000000000005e-01
2.535000000000000142e+00	-8.690299999999999692e-01
2.544999999999999929e+00	-8.954299999999999482e-01
2.555000000000000160e+00	-9.183900000000000396e-01
2.564999999999999947e+00	-9.379800000000000360e-01
2.575000000000000178e+00	-9.540300000000000447e-01
2.584999999999999964e+00	-9.663300000000000223e-01
2.595000000000000195e+00	-9.746700000000000363e-01
2.604999999999999982e+00	-9.788499999999999979e-01
2.615000000000000213e+00	-9.791900000000000048e-01
2.625000000000000000e+00	-9.758799999999999697e-01
2.634999999999999787e+00	-9.689499999999999780e-01
2.645000000000000018e+00	-9.584300000000000042e-01
2.654999999999999805e+00	-9.445700000000000207e-01
2.665000000000000036e+00	-9.278300000000000436e-01
2.674999999999999822e+00	-9.082500000000000018e-01
2.685000000000000053e+00	-8.860200000000000298e-01
2.694999999999999840e+00	-8.611999999999999655e-01
2.705000000000000071e+00	-8.342300000000000271e-01
2.714999999999999858e+00	-8.058199999999999807e-01
2.725000000000000089e+00	-7.762700000000000156e-01
2.734999999999999876e+00	-7.453699999999999770e-01
2.745000000000000107e+00	-7.135200000000000431e-01
2.754999999999999893e+00	-6.818499999999999561e-01
2.765000000000000124e+00	-6.505100000000000326e-01
2.774999999999999911e+00	-6.193400000000000016e-01
2.785000000000000142e+00	-5.884800000000000031e-01
2.794999999999999929e+00	-5.582300000000000040e-01
2.805000000000000160e+00	-5.285600000000000298e-01
2.814999999999999947e+00	-4.995600000000000041e-01
2.825000000000000178e+00	-4.715799999999999992e-01
2.834999999999999964e+00	-4.445999999999999952e-01
2.845000000000000195e+00	-4.186099999999999821e-01
2.854999999999999982e+00	-3.936100000000000154e-01
2.865000000000000213e+00	-3.697500000000000231e-01
2.875000000000000000e+00	-3.469999999999999751e-01
2.884999999999999787e+00	-3.253599999999999826e-01
2.895000000000000018e+00	-3.048399999999999999e-01
2.904999999999999805e+00	-2.853200000000000180e-01
2.915000000000000036e+00	-2.668900000000000161e-01
2.924999999999999822e+00	-2.495699999999999863e-01
2.935000000000000053e+00	-2.331600000000000061e-01
2.944999999999999840e+00	-2.175600000000000034e-01
2.955000000000000071e+00	-2.028899999999999870e-01
2.964999999999999858e+00	-1.890000000000000013e-01
2.975000000000000089e+00	-1.757599999999999996e-01
2.984999999999999876e+00	-1.630000000000000060e-01
2.995000000000000107e+00	-1.507600000000000051e-01
3.004999999999999893e+00	-1.391400000000000137e-01
3.015000000000000124e+00	-1.279399999999999982e-01
3.024999999999999911e+00	-1.170599999999999974e-01
3.035000000000000142e+00	-1.065799999999999942e-01
3.044999999999999929e+00	-9.648299999999999932e-02
3.055000000000000160e+00	-8.670799999999999341e-02
3.064999999999999947e+00	-7.705299999999999649e-02
3.075000000000000178e+00	-6.732699999999999796e-02
3.084999999999999964e+00	-5.768500000000000016e-02
3.095000000000000195e+00	-4.845300000000000301e-02
3.104999999999999982e+00	-3.956099999999999894e-02
3.115000000000000213e+00	-3.078799999999999940e-02
3.125000000000000000e+00	-2.185499999999999943e-02
3.134999999999999787e+00	-1.276599999999999957e-02
3.145000000000000018e+00	-3.847099999999999999e-03
3.154999999999999805e+00	4.797100000000000322e-03
3.165000000000000036e+00	1.302700000000000038e-02
3.174999999999999822e+00	2.103100000000000108e-02
3.185000000000000053e+00	2.935600000000000015e-02
3.194999999999999840e+00	3.805000000000000049e-02
3.205000000000000071e+00	4.673499999999999877e-02
3.214999999999999858e+00	5.549500000000000266e-02
3.225000000000000089e+00	6.450500000000000678e-02
3.234999999999999876e+00	7.362900000000000000e-02
3.245000000000000107e+00	8.274900000000000311e-02
3.254999999999999893e+00	9.174300000000000510e-02
3.265000000000000124e+00	1.005500000000000005e-01
3.274999999999999911e+00	1.092700000000000060e-01
3.285000000000000142e+00	1.179199999999999970e-01
3.294999999999999929e+00	1.264699999999999991e-01
3.305000000000000160e+00	1.348999999999999921e-01
3.314999999999999947e+00	1.433399999999999952e-01
3.325000000000000178e+00	1.518899999999999972e-01
3.334999999999999964e+00	1.603700000000000125e-01
3.345000000000000195e+00	1.687500000000000111e-01
3.354999999999999982e+00	1.772600000000000009e-01
3.365000000000000213e+00	1.860499999999999932e-01
3.375000000000000000e+00	1.950699999999999934e-01
3.384999999999999787e+00	2.042100000000000026e-01
3.395000000000000018e+00	2.131099999999999939e-01
3.404999999999999805e+00	2.217899999999999872e-01
3.415000000000000036e+00	2.305399999999999949e-01
3.424999999999999822e+00	2.393000000000000127e-01
3.435000000000000053e+00	2.478100000000000025e-01
3.444999999999999840e+00	2.561200000000000143e-01
3.455000000000000071e+00	2.642499999999999849e-01
3.464999999999999858e+00	2.724500000000000255e-01
3.475000000000000089e+00	2.808899999999999730e-01
3.484999999999999876e+00	2.892799999999999816e-01
3.495000000000000107e+00	2.973999999999999977e-01
3.504999999999999893e+00	3.051900000000000168e-01
3.515000000000000124e+00	3.127199999999999980e-01
3.524999999999999911e+00	3.200399999999999912e-01
3.535000000000000142e+00	3.271100000000000119e-01
3.544999999999999929e+00	3.338200000000000056e-01
3.555000000000000160e+00	3.402399999999999869e-01
3.564999999999999947e+00	3.463499999999999912e-01
3.575000000000000178e+00	3.521599999999999731e-01
3.584999999999999964e+00	3.575999999999999734e-01
3.595000000000000195e+00	3.625999999999999779e-01
3.604999999999999982e+00	3.672699999999999854e-01
3.615000000000000213e+00	3.716200000000000059e-01
3.625000000000000000e+00	3.755800000000000249e-01
3.634999999999999787e+00	3.789799999999999836e-01
3.645000000000000018e+00	3.818199999999999927e-01
3.654999999999999805e+00	3.840199999999999725e-01
3.665000000000000036e+00	3.857900000000000218e-01
3.674999999999999822e+00	3.874400000000000066e-01
3.685000000000000053e+00	3.887900000000000245e-01
3.694999999999999840e+00	3.895500000000000074e-01
3.705000000000000071e+00	3.897499999999999853e-01
3.714999999999999858e+00	3.893599999999999839e-01
3.725000000000000089e+00	3.885199999999999765e-01
3.734999999999999876e+00	3.874900000000000011e-01
3.745000000000000107e+00	3.860000000000000098e-01
3.754999999999999893e+00	3.840100000000000180e-01
3.765000000000000124e+00	3.814500000000000113e-01
3.774999999999999911e+00	3.782099999999999906e-01
3.785000000000000142e+00	3.742500000000000271e-01
3.794999999999999929e+00	3.700899999999999745e-01
3.805000000000000160e+00	3.660499999999999865e-01
3.814999999999999947e+00	3.617900000000000005e-01
3.825000000000000178e+00	3.570599999999999885e-01
3.834999999999999964e+00	3.520099999999999896e-01
3.845000000000000195e+00	3.466299999999999937e-01
3.854999999999999982e+00	3.408499999999999863e-01
3.865000000000000213e+00	3.347300000000000275e-01
3.875000000000000000e+00	3.280299999999999883e-01
3.884999999999999787e+00	3.207300000000000151e-01
3.895000000000000018e+00	3.130700000000000149e-01
3.904999999999999805e+00	3.055599999999999983e-01
3.915000000000000036e+00	2.983100000000000196e-01
3.924999999999999822e+00	2.908800000000000274e-01
3.935000000000000053e+00	2.829699999999999993e-01
3.944999999999999840e+00	2.747399999999999842e-01
3.955000000000000071e+00	2.664300000000000002e-01
3.964999999999999858e+00	2.579600000000000226e-01
3.975000000000000089e+00	2.493599999999999983e-01
3.984999999999999876e+00	2.405599999999999961e-01
3.995000000000000107e+00	2.316300000000000026e-01
4.004999999999999893e+00	2.226499999999999868e-01
4.014999999999999680e+00	2.136099999999999943e-01
4.025000000000000355e+00	2.044199999999999906e-01
4.035000000000000142e+00	1.950500000000000012e-01
4.044999999999999929e+00	1.856200000000000072e-01
4.054999999999999716e+00	1.760500000000000120e-01
4.065000000000000391e+00	1.664499999999999869e-01
4.075000000000000178e+00	1.566500000000000115e-01
4.084999999999999964e+00	1.467799999999999938e-01
4.094999999999999751e+00	1.368399999999999894e-01
4.105000000000000426e+00	1.269200000000000050e-01
4.115000000000000213e+00	1.170199999999999990e-01
4.125000000000000000e+00	1.069800000000000056e-01
4.134999999999999787e+00	9.686400000000000565e-02
4.144999999999999574e+00	8.674999999999999378e-02
4.155000000000000249e+00	7.679999999999999327e-02
4.165000000000000036e+00	6.685199999999999476e-02
4.174999999999999822e+00	5.680299999999999933e-02
4.184999999999999609e+00	4.652799999999999991e-02
4.195000000000000284e+00	3.617800000000000182e-02
4.205000000000000071e+00	2.562899999999999900e-02
4.214999999999999858e+00	1.493000000000000056e-02
4.224999999999999645e+00	4.230900000000000112e-03
4.235000000000000320e+00	-6.539699999999999853e-03
4.245000000000000107e+00	-1.734499999999999931e-02
4.254999999999999893e+00	-2.824499999999999927e-02
4.264999999999999680e+00	-3.910099999999999687e-02
4.275000000000000355e+00	-4.999300000000000271e-02
4.285000000000000142e+00	-6.070899999999999908e-02
4.294999999999999929e+00	-7.125700000000000089e-02
4.304999999999999716e+00	-8.165300000000000336e-02
4.315000000000000391e+00	-9.204800000000000482e-02
4.325000000000000178e+00	-1.024100000000000010e-01
4.334999999999999964e+00	-1.126199999999999979e-01
4.344999999999999751e+00	-1.228899999999999992e-01
4.355000000000000426e+00	-1.330699999999999938e-01
4.365000000000000213e+00	-1.431699999999999917e-01
4.375000000000000000e+00	-1.531000000000000139e-01
4.384999999999999787e+00	-1.628000000000000003e-01
4.394999999999999574e+00	-1.721499999999999975e-01
4.405000000000000249e+00	-1.812900000000000067e-01
4.415000000000000036e+00	-1.903499999999999914e-01
4.424999999999999822e+00	-1.993600000000000094e-01
4.434999999999999609e+00	-2.082700000000000107e-01
4.445000000000000284e+00	-2.170100000000000084e-01
4.455000000000000071e+00	-2.256199999999999872e-01
4.464999999999999858e+00	-2.337899999999999978e-01
4.474999999999999645e+00	-2.415100000000000025e-01
4.485000000000000320e+00	-2.488299999999999956e-01
4.495000000000000107e+00	-2.558699999999999863e-01
4.504999999999999893e+00	-2.624600000000000266e-01
4.514999999999999680e+00	-2.685600000000000209e-01
4.525000000000000355e+00	-2.741999999999999993e-01
4.535000000000000142e+00	-2.796000000000000152e-01
4.544999999999999929e+00	-2.848600000000000021e-01
4.554999999999999716e+00	-2.896299999999999986e-01
4.565000000000000391e+00	-2.938000000000000056e-01
4.575000000000000178e+00	-2.975599999999999912e-01
4.584999999999999964e+00	-3.013100000000000223e-01
4.594999999999999751e+00	-3.052500000000000213e-01
4.605000000000000426e+00	-3.094600000000000128e-01
4.615000000000000213e+00	-3.124799999999999800e-01
4.625000000000000000e+00	-3.130399999999999849e-01
4.634999999999999787e+00	-3.127800000000000025e-01
4.644999999999999574e+00	-3.131499999999999839e-01
4.655000000000000249e+00	-3.136399999999999744e-01
4.665000000000000036e+00	-3.136099999999999999e-01
4.674999999999999822e+00	-3.131399999999999739e-01
4.684999999999999609e+00	-3.121800000000000130e-01
4.695000000000000284e+00	-3.106999999999999762e-01
4.705000000000000071e+00	-3.085499999999999909e-01
4.714999999999999858e+00	-3.058699999999999752e-01
4.724999999999999645e+00	-3.028299999999999881e-01
4.735000000000000320e+00	-2.994600000000000040e-01
4.745000000000000107e+00	-2.958899999999999864e-01
4.754999999999999893e+00	-2.922799999999999843e-01
4.764999999999999680e+00	-2.882700000000000262e-01
4.775000000000000355e+00	-2.834499999999999797e-01
4.785000000000000142e+00	-2.779200000000000004e-01
4.794999999999999929e+00	-2.720500000000000140e-01
4.804999999999999716e+00	-2.663200000000000012e-01
4.815000000000000391e+00	-2.605399999999999938e-01
4.825000000000000178e+00	-2.549899999999999944e-01
4.834999999999999964e+00	-2.489999999999999991e-01
4.844999999999999751e+00	-2.417100000000000082e-01
4.855000000000000426e+00	-2.339900000000000035e-01
4.865000000000000213e+00	-2.264500000000000124e-01
4.875000000000000000e+00	-2.188400000000000067e-01
4.884999999999999787e+00	-2.110799999999999899e-01
4.894999999999999574e+00	-2.031900000000000095e-01
4.905000000000000249e+00	-1.951700000000000101e-01
4.915000000000000036e+00	-1.872199999999999975e-01
4.924999999999999822e+00	-1.792900000000000049e-01
4.934999999999999609e+00	-1.714799999999999935e-01
4.945000000000000284e+00	-1.638499999999999956e-01
4.955000000000000071e+00	-1.562600000000000100e-01
4.964999999999999858e+00	-1.485200000000000131e-01
4.974999999999999645e+00	-1.406600000000000072e-01
4.985000000000000320e+00	-1.328300000000000036e-01
4.995000000000000107e+00	-1.250799999999999967e-01
5.004999999999999893e+00	-1.175800000000000040e-01
5.014999999999999680e+00	-1.101300000000000057e-01
5.025000000000000355e+00	-1.026500000000000051e-01
5.035000000000000142e+00	-9.510499999999999510e-02
5.044999999999999929e+00	-8.760600000000000331e-02
5.054999999999999716e+00	-8.041399999999999937e-02
5.065000000000000391e+00	-7.360700000000000576e-02
5.075000000000000178e+00	-6.689699999999999813e-02
5.084999999999999964e+00	-6.010900000000000271e-02
5.094999999999999751e+00	-5.339200000000000196e-02
5.105000000000000426e+00	-4.681199999999999944e-02
5.115000000000000213e+00	-4.054399999999999671e-02
5.125000000000000000e+00	-3.427199999999999691e-02
5.134999999999999787e+00	-2.794200000000000156e-02
5.144999999999999574e+00	-2.165900000000000117e-02
5.155000000000000249e+00	-1.558799999999999943e-02
5.165000000000000036e+00	-9.837699999999999570e-03
5.174999999999999822e+00	-4.169299999999999916e-03
5.184999999999999609e+00	1.422700000000000050e-03
5.195000000000000284e+00	6.676900000000000369e-03
5.205000000000000071e+00	1.138400000000000002e-02
5.214999999999999858e+00	1.584599999999999898e-02
5.224999999999999645e+00	2.026100000000000123e-02
5.235000000000000320e+00	2.479100000000000054e-02
5.245000000000000107e+00	2.930699999999999972e-02
5.254999999999999893e+00	3.377800000000000247e-02
5.264999999999999680e+00	3.822600000000000303e-02
5.275000000000000355e+00	4.240800000000000125e-02
5.285000000000000142e+00	4.631199999999999900e-02
5.294999999999999929e+00	4.993000000000000216e-02
5.304999999999999716e+00	5.340199999999999808e-02
5.315000000000000391e+00	5.671299999999999952e-02
5.325000000000000178e+00	5.997700000000000253e-02
5.334999999999999964e+00	6.317799999999999805e-02
5.344999999999999751e+00	6.632499999999999507e-02
5.355000000000000426e+00	6.938300000000000023e-02
5.365000000000000213e+00	7.215000000000000580e-02
5.375000000000000000e+00	7.457500000000000240e-02
5.384999999999999787e+00	7.675400000000000278e-02
5.394999999999999574e+00	7.880099999999999605e-02
5.405000000000000249e+00	8.082300000000000595e-02
5.415000000000000036e+00	8.282699999999999785e-02
5.424999999999999822e+00	8.459400000000000253e-02
5.434999999999999609e+00	8.619999999999999885e-02
5.445000000000000284e+00	8.762399999999999356e-02
5.455000000000000071e+00	8.906400000000000428e-02
5.464999999999999858e+00	9.042400000000000437e-02
5.474999999999999645e+00	9.166000000000000536e-02
5.485000000000000320e+00	9.278200000000000336e-02
5.495000000000000107e+00	9.372400000000000175e-02
5.504999999999999893e+00	9.445299999999999530e-02
5.514999999999999680e+00	9.500300000000000411e-02
5.525000000000000355e+00	9.554999999999999605e-02
5.535000000000000142e+00	9.594999999999999363e-02
5.544999999999999929e+00	9.614899999999999836e-02
5.554999999999999716e+00	9.608500000000000374e-02
5.565000000000000391e+00	9.594199999999999950e-02
5.575000000000000178e+00	9.568599999999999328e-02
5.584999999999999964e+00	9.529899999999999483e-02
5.594999999999999751e+00	9.490500000000000325e-02
5.605000000000000426e+00	9.450999999999999679e-02
5.615000000000000213e+00	9.372600000000000375e-02
5.625000000000000000e+00	9.286500000000000310e-02
5.634999999999999787e+00	9.257200000000000151e-02
5.644999999999999574e+00	9.241499999999999715e-02
5.655000000000000249e+00	9.189600000000000546e-02
5.665000000000000036e+00	9.091000000000000469e-02
5.674999999999999822e+00	8.982500000000000207e-02
5.684999999999999609e+00	8.863100000000000145e-02
5.695000000000000284e+00	8.728199999999999847e-02
5.705000000000000071e+00	8.572000000000000453e-02
5.714999999999999858e+00	8.412500000000000533e-02
5.724999999999999645e+00	8.261000000000000287e-02
5.735000000000000320e+00	8.103599999999999692e-02
5.745000000000000107e+00	7.948900000000000410e-02
5.754999999999999893e+00	7.774000000000000354e-02
5.764999999999999680e+00	7.586500000000000188e-02
5.775000000000000355e+00	7.379199999999999648e-02
5.785000000000000142e+00	7.168599999999999972e-02
5.794999999999999929e+00	6.967600000000000182e-02
5.804999999999999716e+00	6.758599999999999330e-02
5.815000000000000391e+00	6.553399999999999503e-02
5.825000000000000178e+00	6.356599999999999751e-02
5.834999999999999964e+00	6.138899999999999912e-02
5.844999999999999751e+00	5.910800000000000082e-02
5.855000000000000426e+00	5.695499999999999868e-02
5.865000000000000213e+00	5.465400000000000119e-02
5.875000000000000000e+00	5.240999999999999825e-02
5.884999999999999787e+00	5.020600000000000063e-02
5.894999999999999574e+00	4.783699999999999758e-02
5.905000000000000249e+00	4.516400000000000275e-02
5.915000000000000036e+00	4.243399999999999950e-02
5.924999999999999822e+00	3.989499999999999991e-02
5.934999999999999609e+00	3.740500000000000075e-02
5.945000000000000284e+00	3.480799999999999866e-02
5.955000000000000071e+00	3.231200000000000044e-02
5.964999999999999858e+00	3.015299999999999925e-02
5.974999999999999645e+00	2.786599999999999841e-02
5.985000000000000320e+00	2.540399999999999950e-02
5.995000000000000107e+00	2.282400000000000054e-02
6.004999999999999893e+00	2.018899999999999861e-02
6.014999999999999680e+00	1.767300000000000121e-02
6.025000000000000355e+00	1.522500000000000069e-02
6.035000000000000142e+00	1.254800000000000013e-02
6.044999999999999929e+00	9.939899999999999777e-03
6.054999999999999716e+00	7.460800000000000071e-03
6.065000000000000391e+00	4.791799999999999705e-03
6.075000000000000178e+00	2.060999999999999898e-03
6.084999999999999964e+00	-6.248900000000000158e-04
6.094999999999999751e+00	-2.880300000000000134e-03
6.105000000000000426e+00	-4.961400000000000358e-03
6.115000000000000213e+00	-7.404400000000000218e-03
6.125000000000000000e+00	-1.034400000000000076e-02
6.134999999999999787e+00	-1.334600000000000022e-02
6.144999999999999574e+00	-1.623700000000000143e-02
6.155000000000000249e+00	-1.891200000000000173e-02
6.165000000000000036e+00	-2.155699999999999977e-02
6.174999999999999822e+00	-2.464799999999999977e-02
6.184999999999999609e+00	-2.787399999999999947e-02
6.195000000000000284e+00	-3.100100000000000078e-02
6.205000000000000071e+00	-3.343900000000000344e-02
6.214999999999999858e+00	-3.522399999999999837e-02
6.224999999999999645e+00	-3.671800000000000064e-02
6.235000000000000320e+00	-3.799700000000000299e-02
6.245000000000000107e+00	-3.954799999999999982e-02
6.254999999999999893e+00	-4.151099999999999929e-02
6.264999999999999680e+00	-4.350699999999999706e-02
6.275000000000000355e+00	-4.599700000000000316e-02
6.285000000000000142e+00	-4.930299999999999960e-02
6.294999999999999929e+00	-5.220400000000000040e-02
6.304999999999999716e+00	-5.356199999999999850e-02
6.315100000000000158e+00	-5.383000000000000285e-02
6.325099999999999945e+00	-5.416699999999999987e-02
6.334999999999999964e+00	-5.557700000000000140e-02
6.344999999999999751e+00	-5.832600000000000284e-02
6.355100000000000193e+00	-6.108000000000000235e-02
6.365099999999999980e+00	-6.270499999999999685e-02
6.375099999999999767e+00	-6.320199999999999430e-02
6.385100000000000442e+00	-6.347800000000000664e-02
6.395100000000000229e+00	-6.433600000000000430e-02
6.405100000000000016e+00	-6.551200000000000079e-02
6.415099999999999802e+00	-6.704300000000000537e-02
6.425099999999999589e+00	-6.881600000000000217e-02
6.435100000000000264e+00	-7.010700000000000265e-02
6.445100000000000051e+00	-7.107399999999999829e-02
6.455099999999999838e+00	-7.257099999999999662e-02
6.465099999999999625e+00	-7.428700000000000581e-02
6.475100000000000300e+00	-7.535300000000000331e-02
6.485100000000000087e+00	-7.611099999999999810e-02
6.495099999999999874e+00	-7.701399999999999912e-02
6.505099999999999660e+00	-7.769500000000000017e-02
6.515100000000000335e+00	-7.847400000000000209e-02
6.525100000000000122e+00	-7.914000000000000201e-02
6.535099999999999909e+00	-7.903999999999999915e-02
6.545099999999999696e+00	-7.874899999999999956e-02
6.555100000000000371e+00	-7.835200000000000498e-02
6.565100000000000158e+00	-7.792999999999999927e-02
6.575099999999999945e+00	-7.798099999999999477e-02
6.585099999999999731e+00	-7.887099999999999667e-02
6.595100000000000406e+00	-8.020499999999999852e-02
6.605100000000000193e+00	-8.122300000000000353e-02
6.615099999999999980e+00	-8.150499999999999412e-02
6.625099999999999767e+00	-8.171299999999999397e-02
6.635100000000000442e+00	-8.209400000000000031e-02
6.645100000000000229e+00	-8.222000000000000142e-02
6.655100000000000016e+00	-8.232699999999999740e-02
6.665099999999999802e+00	-8.199499999999999844e-02
6.675099999999999589e+00	-8.133500000000000452e-02
6.685100000000000264e+00	-8.056299999999999573e-02
6.695100000000000051e+00	-7.921999999999999875e-02
6.705099999999999838e+00	-7.805299999999999738e-02
6.715099999999999625e+00	-7.788699999999999790e-02
6.725100000000000300e+00	-7.810100000000000375e-02
6.735100000000000087e+00	-7.784699999999999953e-02
6.745099999999999874e+00	-7.647500000000000131e-02
6.755099999999999660e+00	-7.468199999999999839e-02
6.765100000000000335e+00	-7.355499999999999539e-02
6.775100000000000122e+00	-7.315900000000000181e-02
6.785099999999999909e+00	-7.349899999999999489e-02
6.795099999999999696e+00	-7.364900000000000613e-02
6.805100000000000371e+00	-7.291799999999999671e-02
6.815100000000000158e+00	-7.212499999999999467e-02
6.825099999999999945e+00	-7.100299999999999667e-02
6.835099999999999731e+00	-6.957699999999999996e-02
6.845100000000000406e+00	-6.896499999999999853e-02
6.855100000000000193e+00	-6.832599999999999785e-02
6.865099999999999980e+00	-6.699299999999999700e-02
6.875099999999999767e+00	-6.511200000000000321e-02
6.885100000000000442e+00	-6.310599999999999543e-02
6.895100000000000229e+00	-6.203499999999999986e-02
6.905100000000000016e+00	-6.180000000000000077e-02
6.915099999999999802e+00	-6.127699999999999814e-02
6.925099999999999589e+00	-5.986500000000000155e-02
6.935100000000000264e+00	-5.807999999999999968e-02
6.945100000000000051e+00	-5.668000000000000121e-02
6.955099999999999838e+00	-5.572300000000000170e-02
6.965099999999999625e+00	-5.463699999999999807e-02
6.975100000000000300e+00	-5.333999999999999853e-02
6.985100000000000087e+00	-5.195199999999999818e-02
6.995099999999999874e+00	-5.039500000000000229e-02
7.005099999999999660e+00	-4.892200000000000021e-02
7.015100000000000335e+00	-4.762299999999999867e-02
7.025100000000000122e+00	-4.617199999999999777e-02
7.035099999999999909e+00	-4.474700000000000205e-02
7.045099999999999696e+00	-4.325099999999999778e-02
7.055100000000000371e+00	-4.145399999999999779e-02
7.065100000000000158e+00	-3.995699999999999946e-02
7.075099999999999945e+00	-3.864000000000000073e-02
7.085099999999999731e+00	-3.717999999999999777e-02
7.095100000000000406e+00	-3.568500000000000144e-02
7.105100000000000193e+00	-3.419699999999999823e-02
7.115099999999999980e+00	-3.280500000000000083e-02
7.125099999999999767e+00	-3.154799999999999965e-02
7.135100000000000442e+00	-2.991999999999999868e-02
7.145100000000000229e+00	-2.851300000000000015e-02
7.155100000000000016e+00	-2.749300000000000008e-02
7.165099999999999802e+00	-2.568499999999999950e-02
7.175099999999999589e+00	-2.329000000000000167e-02
7.185100000000000264e+00	-2.107300000000000145e-02
7.195100000000000051e+00	-1.905300000000000049e-02
7.205099999999999838e+00	-1.705999999999999878e-02
7.215099999999999625e+00	-1.516200000000000013e-02
7.225100000000000300e+00	-1.325400000000000016e-02
7.235100000000000087e+00	-1.168100000000000041e-02
7.245099999999999874e+00	-1.013900000000000044e-02
7.255099999999999660e+00	-8.247000000000000858e-03
7.265100000000000335e+00	-6.431300000000000038e-03
7.275100000000000122e+00	-4.836799999999999607e-03
7.285099999999999909e+00	-3.152499999999999920e-03
7.295099999999999696e+00	-1.261799999999999988e-03
7.305100000000000371e+00	8.825099999999999785e-04
7.315100000000000158e+00	3.206899999999999942e-03
7.325099999999999945e+00	5.167999999999999851e-03
7.335099999999999731e+00	6.989999999999999686e-03
7.345100000000000406e+00	8.523799999999999780e-03
7.355100000000000193e+00	9.430300000000000835e-03
7.365099999999999980e+00	1.010999999999999920e-02
7.375099999999999767e+00	1.157599999999999948e-02
7.385100000000000442e+00	1.347500000000000087e-02
7.395100000000000229e+00	1.561700000000000067e-02
7.405100000000000016e+00	1.806800000000000073e-02
7.415099999999999802e+00	2.056600000000000095e-02
7.425099999999999589e+00	2.305099999999999857e-02
7.435100000000000264e+00	2.456500000000000003e-02
7.445100000000000051e+00	2.565699999999999925e-02
7.455099999999999838e+00	2.711300000000000168e-02
7.465099999999999625e+00	2.937700000000000033e-02
7.475100000000000300e+00	3.202699999999999991e-02
7.485100000000000087e+00	3.400000000000000244e-02
7.495099999999999874e+00	3.532099999999999823e-02
7.505099999999999660e+00	3.631899999999999712e-02
7.515100000000000335e+00	3.702500000000000235e-02
7.525100000000000122e+00	3.789499999999999813e-02
7.535099999999999909e+00	3.966800000000000187e-02
7.545099999999999696e+00	4.196300000000000030e-02
7.555100000000000371e+00	4.400400000000000145e-02
7.565100000000000158e+00	4.553999999999999715e-02
7.575099999999999945e+00	4.691200000000000231e-02
7.585099999999999731e+00	4.864700000000000274e-02
7.595100000000000406e+00	5.044499999999999679e-02
7.605100000000000193e+00	5.159500000000000197e-02
7.615099999999999980e+00	5.282900000000000096e-02
7.625099999999999767e+00	5.399700000000000333e-02
7.635100000000000442e+00	5.487899999999999723e-02
7.645100000000000229e+00	5.579800000000000038e-02
7.655100000000000016e+00	5.657199999999999729e-02
7.665099999999999802e+00	5.696299999999999975e-02
7.675099999999999589e+00	5.729800000000000171e-02
7.685100000000000264e+00	5.824100000000000110e-02
7.695100000000000051e+00	5.948200000000000015e-02
7.705099999999999838e+00	6.078700000000000075e-02
7.715099999999999625e+00	6.144800000000000262e-02
7.725100000000000300e+00	6.193099999999999994e-02
7.735100000000000087e+00	6.271100000000000285e-02
7.745099999999999874e+00	6.342899999999999927e-02
7.755099999999999660e+00	6.378999999999999948e-02
7.765100000000000335e+00	6.411400000000000432e-02
7.775100000000000122e+00	6.432499999999999329e-02
7.785099999999999909e+00	6.451700000000000490e-02
7.795099999999999696e+00	6.498500000000000110e-02
7.805100000000000371e+00	6.513800000000000145e-02
7.815100000000000158e+00	6.527700000000000169e-02
7.825099999999999945e+00	6.509600000000000108e-02
7.835099999999999731e+00	6.483999999999999486e-02
7.845100000000000406e+00	6.499399999999999622e-02
7.855100000000000193e+00	6.514200000000000546e-02
7.865099999999999980e+00	6.493699999999999473e-02
7.875099999999999767e+00	6.496000000000000385e-02
7.885100000000000442e+00	6.474900000000000100e-02
7.895100000000000229e+00	6.431399999999999617e-02
7.905100000000000016e+00	6.414699999999999569e-02
7.915099999999999802e+00	6.372899999999999399e-02
7.925099999999999589e+00	6.326299999999999979e-02
7.935100000000000264e+00	6.261799999999999311e-02
7.945100000000000051e+00	6.184400000000000314e-02
7.955099999999999838e+00	6.130700000000000038e-02
7.965099999999999625e+00	6.104500000000000204e-02
7.975100000000000300e+00	6.033700000000000174e-02
7.985100000000000087e+00	5.957599999999999701e-02
7.995099999999999874e+00	5.842399999999999677e-02
8.005100000000000549e+00	5.704700000000000049e-02
8.015100000000000335e+00	5.612899999999999834e-02
8.025100000000000122e+00	5.491900000000000254e-02
8.035099999999999909e+00	5.347199999999999870e-02
8.045099999999999696e+00	5.247500000000000081e-02
8.055099999999999483e+00	5.166500000000000259e-02
8.065099999999999270e+00	5.045199999999999685e-02
8.075100000000000833e+00	4.932600000000000179e-02
8.085100000000000620e+00	4.795399999999999663e-02
8.095100000000000406e+00	4.675399999999999695e-02
8.105100000000000193e+00	4.573300000000000282e-02
8.115099999999999980e+00	4.432799999999999935e-02
8.125099999999999767e+00	4.266899999999999860e-02
8.135099999999999554e+00	4.136000000000000093e-02
8.145099999999999341e+00	4.014199999999999713e-02
8.155099999999999127e+00	3.897099999999999870e-02
8.165100000000000691e+00	3.759900000000000048e-02
8.175100000000000477e+00	3.560399999999999676e-02
8.185100000000000264e+00	3.416299999999999892e-02
8.195100000000000051e+00	3.289099999999999663e-02
8.205099999999999838e+00	3.133099999999999774e-02
8.215099999999999625e+00	2.978899999999999951e-02
8.225099999999999412e+00	2.851700000000000068e-02
8.235099999999999199e+00	2.689400000000000124e-02
8.245100000000000762e+00	2.552199999999999955e-02
8.255100000000000549e+00	2.409299999999999983e-02
8.265100000000000335e+00	2.238499999999999865e-02
8.275100000000000122e+00	2.105299999999999880e-02
8.285099999999999909e+00	1.945200000000000054e-02
8.295099999999999696e+00	1.772699999999999970e-02
8.305099999999999483e+00	1.596099999999999949e-02
8.315099999999999270e+00	1.386500000000000059e-02
8.325100000000000833e+00	1.174399999999999923e-02
8.335100000000000620e+00	1.039699999999999999e-02
8.345100000000000406e+00	8.760300000000000378e-03
8.355100000000000193e+00	7.162899999999999823e-03
8.365099999999999980e+00	5.779699999999999595e-03
8.375099999999999767e+00	3.963600000000000283e-03
8.385099999999999554e+00	2.097400000000000132e-03
8.395099999999999341e+00	3.690300000000000091e-04
8.405099999999999127e+00	-1.487599999999999947e-03
8.415100000000000691e+00	-3.181600000000000140e-03
8.425100000000000477e+00	-4.606100000000000125e-03
8.435100000000000264e+00	-6.336999999999999751e-03
8.445100000000000051e+00	-7.851999999999999605e-03
8.455099999999999838e+00	-9.673100000000000448e-03
8.465099999999999625e+00	-1.147300000000000056e-02
8.475099999999999412e+00	-1.288100000000000009e-02
8.485099999999999199e+00	-1.444199999999999998e-02
8.495100000000000762e+00	-1.619599999999999859e-02
8.505100000000000549e+00	-1.742799999999999905e-02
8.515100000000000335e+00	-1.880000000000000074e-02
8.525100000000000122e+00	-2.029200000000000101e-02
8.535099999999999909e+00	-2.143300000000000066e-02
8.545099999999999696e+00	-2.278700000000000170e-02
8.555099999999999483e+00	-2.380699999999999830e-02
8.565099999999999270e+00	-2.464399999999999924e-02
8.575100000000000833e+00	-2.590999999999999900e-02
8.585100000000000620e+00	-2.743800000000000058e-02
8.595100000000000406e+00	-2.869800000000000129e-02
8.605100000000000193e+00	-3.013400000000000106e-02
8.615099999999999980e+00	-3.098400000000000112e-02
8.625099999999999767e+00	-3.182999999999999718e-02
8.635099999999999554e+00	-3.318000000000000116e-02
8.645099999999999341e+00	-3.426300000000000179e-02
8.655099999999999127e+00	-3.514400000000000163e-02
8.665100000000000691e+00	-3.614200000000000051e-02
8.675100000000000477e+00	-3.694100000000000161e-02
8.685100000000000264e+00	-3.781799999999999745e-02
8.695100000000000051e+00	-3.898100000000000176e-02
8.705099999999999838e+00	-3.956799999999999901e-02
8.715099999999999625e+00	-4.022300000000000181e-02
8.725099999999999412e+00	-4.080600000000000199e-02
8.735099999999999199e+00	-4.148199999999999804e-02
8.745100000000000762e+00	-4.257699999999999679e-02
8.755100000000000549e+00	-4.368199999999999861e-02
8.765100000000000335e+00	-4.437599999999999878e-02
8.775100000000000122e+00	-4.515999999999999875e-02
8.785099999999999909e+00	-4.546200000000000241e-02
8.795099999999999696e+00	-4.558899999999999758e-02
8.805099999999999483e+00	-4.662800000000000278e-02
8.815099999999999270e+00	-4.728199999999999764e-02
8.825100000000000833e+00	-4.746199999999999725e-02
8.835100000000000620e+00	-4.793000000000000038e-02
8.845100000000000406e+00	-4.831599999999999784e-02
8.855100000000000193e+00	-4.852000000000000063e-02
8.865099999999999980e+00	-4.921400000000000080e-02
8.875099999999999767e+00	-4.942599999999999771e-02
8.885099999999999554e+00	-4.951500000000000346e-02
8.895099999999999341e+00	-4.972200000000000231e-02
8.905099999999999127e+00	-4.953799999999999870e-02
8.915100000000000691e+00	-4.979100000000000192e-02
8.925100000000000477e+00	-5.053099999999999953e-02
8.935100000000000264e+00	-5.082899999999999918e-02
8.945100000000000051e+00	-5.104399999999999910e-02
8.955099999999999838e+00	-5.143099999999999755e-02
8.965099999999999625e+00	-5.149900000000000311e-02
8.975099999999999412e+00	-5.182200000000000001e-02
8.985099999999999199e+00	-5.179000000000000270e-02
8.995100000000000762e+00	-5.145199999999999774e-02
9.005100000000000549e+00	-5.136199999999999793e-02
9.015100000000000335e+00	-5.115399999999999808e-02
9.025100000000000122e+00	-5.076100000000000056e-02
9.035099999999999909e+00	-5.083000000000000018e-02
9.045099999999999696e+00	-5.053799999999999959e-02
9.055099999999999483e+00	-4.993100000000000316e-02
9.065099999999999270e+00	-5.003599999999999715e-02
9.075100000000000833e+00	-5.012099999999999889e-02
9.085100000000000620e+00	-4.986800000000000260e-02
9.095100000000000406e+00	-4.953199999999999964e-02
9.105100000000000193e+00	-4.884600000000000053e-02
9.115099999999999980e+00	-4.816700000000000148e-02
9.125099999999999767e+00	-4.805700000000000249e-02
9.135099999999999554e+00	-4.762099999999999667e-02
9.145099999999999341e+00	-4.722799999999999915e-02
9.155099999999999127e+00	-4.687199999999999700e-02
9.165100000000000691e+00	-4.595799999999999885e-02
9.175100000000000477e+00	-4.507300000000000195e-02
9.185100000000000264e+00	-4.450400000000000189e-02
9.195100000000000051e+00	-4.365999999999999742e-02
9.205099999999999838e+00	-4.297999999999999737e-02
9.215099999999999625e+00	-4.252100000000000324e-02
9.225099999999999412e+00	-4.158699999999999897e-02
9.235099999999999199e+00	-4.058200000000000002e-02
9.245100000000000762e+00	-3.952800000000000064e-02
9.255100000000000549e+00	-3.857900000000000218e-02
9.265100000000000335e+00	-3.809200000000000086e-02
9.275100000000000122e+00	-3.729500000000000176e-02
9.285099999999999909e+00	-3.618500000000000189e-02
9.295099999999999696e+00	-3.591300000000000048e-02
9.305099999999999483e+00	-3.560800000000000076e-02
9.315099999999999270e+00	-3.490000000000000047e-02
9.325100000000000833e+00	-3.438200000000000284e-02
9.335100000000000620e+00	-3.345499999999999863e-02
9.345100000000000406e+00	-3.205399999999999916e-02
9.355100000000000193e+00	-3.096300000000000094e-02
9.365099999999999980e+00	-2.995599999999999999e-02
9.375099999999999767e+00	-2.922800000000000051e-02
9.385099999999999554e+00	-2.884700000000000111e-02
9.395099999999999341e+00	-2.791700000000000084e-02
9.405099999999999127e+00	-2.685900000000000093e-02
9.415100000000000691e+00	-2.597500000000000156e-02
9.425100000000000477e+00	-2.496400000000000008e-02
9.435100000000000264e+00	-2.418100000000000110e-02
9.445100000000000051e+00	-2.296899999999999983e-02
9.455099999999999838e+00	-2.117600000000000038e-02
9.465099999999999625e+00	-2.038500000000000034e-02
9.475099999999999412e+00	-1.986399999999999971e-02
9.485099999999999199e+00	-1.863799999999999832e-02
9.495100000000000762e+00	-1.768000000000000127e-02
9.505100000000000549e+00	-1.693199999999999913e-02
9.515100000000000335e+00	-1.610500000000000126e-02
9.525100000000000122e+00	-1.574400000000000105e-02
9.535099999999999909e+00	-1.497000000000000067e-02
9.545099999999999696e+00	-1.387900000000000071e-02
9.555099999999999483e+00	-1.325400000000000016e-02
9.565099999999999270e+00	-1.243099999999999934e-02
9.575100000000000833e+00	-1.160500000000000073e-02
9.585100000000000620e+00	-1.128400000000000063e-02
9.595100000000000406e+00	-1.044699999999999969e-02
9.605100000000000193e+00	-9.190800000000000705e-03
9.615099999999999980e+00	-8.359399999999999470e-03
9.625099999999999767e+00	-7.296600000000000308e-03
9.635099999999999554e+00	-6.449700000000000051e-03
9.645099999999999341e+00	-5.888599999999999911e-03
9.655099999999999127e+00	-4.948900000000000000e-03
9.665100000000000691e+00	-4.185799999999999937e-03
9.675100000000000477e+00	-4.067199999999999982e-03
9.685100000000000264e+00	-3.363199999999999783e-03
9.695100000000000051e+00	-2.646599999999999821e-03
9.705099999999999838e+00	-2.200800000000000152e-03
9.715099999999999625e+00	-1.063300000000000096e-03
9.725099999999999412e+00	-3.294099999999999784e-04
9.735099999999999199e+00	-3.046600000000000003e-04
9.745100000000000762e+00	8.186400000000000089e-05
9.755100000000000549e+00	4.434199999999999795e-04
9.765100000000000335e+00	8.459599999999999845e-04
9.775100000000000122e+00	1.878899999999999971e-03
9.785099999999999909e+00	2.459600000000000154e-03
9.795099999999999696e+00	2.930700000000000058e-03
9.805099999999999483e+00	3.354699999999999956e-03
9.815099999999999270e+00	3.237799999999999880e-03
9.825100000000000833e+00	3.075099999999999882e-03
9.835100000000000620e+00	3.386899999999999980e-03
9.845100000000000406e+00	3.482799999999999872e-03
9.855100000000000193e+00	3.963999999999999642e-03
9.865099999999999980e+00	4.580599999999999776e-03
9.875099999999999767e+00	4.247500000000000407e-03
9.885099999999999554e+00	4.134999999999999787e-03
9.895099999999999341e+00	4.366100000000000363e-03
9.905099999999999127e+00	4.599899999999999649e-03
9.915100000000000691e+00	5.472499999999999934e-03
9.925100000000000477e+00	6.171399999999999629e-03
9.935100000000000264e+00	5.866699999999999866e-03
9.945100000000000051e+00	6.146900000000000280e-03
9.955099999999999838e+00	6.387900000000000175e-03
9.965099999999999625e+00	6.273100000000000204e-03
9.975099999999999412e+00	6.457899999999999925e-03
9.985099999999999199e+00	6.752700000000000369e-03
9.995100000000000762e+00	6.593700000000000082e-03
1.000500000000000078e+01	6.875499999999999667e-03
1.001500000000000057e+01	6.962600000000000212e-03
1.002500000000000036e+01	6.620899999999999876e-03
1.003500000000000014e+01	7.200599999999999709e-03
1.004499999999999993e+01	7.445600000000000135e-03
1.005499999999999972e+01	7.061999999999999701e-03
1.006499999999999950e+01	7.161700000000000010e-03
1.007499999999999929e+01	7.086900000000000144e-03
1.008500000000000085e+01	6.260100000000000213e-03
1.009500000000000064e+01	6.006000000000000054e-03
1.010500000000000043e+01	5.375500000000000070e-03
1.011500000000000021e+01	5.278399999999999932e-03
1.012500000000000000e+01	5.669900000000000287e-03
1.013499999999999979e+01	5.286599999999999806e-03
1.014499999999999957e+01	4.710100000000000051e-03
1.015499999999999936e+01	4.665599999999999782e-03
1.016499999999999915e+01	4.128500000000000225e-03
1.017500000000000071e+01	3.969699999999999618e-03
1.018500000000000050e+01	4.699899999999999911e-03
1.019500000000000028e+01	4.505200000000000003e-03
1.020500000000000007e+01	4.156499999999999605e-03
1.021499999999999986e+01	4.022500000000000034e-03
1.022499999999999964e+01	3.584899999999999805e-03
1.023499999999999943e+01	3.549699999999999817e-03
1.024499999999999922e+01	3.969900000000000165e-03
1.025500000000000078e+01	3.672299999999999870e-03
1.026500000000000057e+01	4.234599999999999823e-03
1.027500000000000036e+01	4.734900000000000220e-03
1.028500000000000014e+01	4.546999999999999827e-03
1.029499999999999993e+01	4.800699999999999759e-03
1.030499999999999972e+01	5.327300000000000091e-03
1.031499999999999950e+01	4.950099999999999813e-03
1.032499999999999929e+01	4.877499999999999891e-03
1.033500000000000085e+01	5.052799999999999653e-03
1.034500000000000064e+01	4.520899999999999572e-03
1.035500000000000043e+01	4.697400000000000013e-03
1.036500000000000021e+01	5.189799999999999622e-03
1.037500000000000000e+01	5.106799999999999881e-03
1.038499999999999979e+01	5.523199999999999811e-03
1.039499999999999957e+01	6.237099999999999762e-03
1.040499999999999936e+01	6.038199999999999644e-03
1.041499999999999915e+01	6.326599999999999932e-03
1.042500000000000071e+01	6.276900000000000188e-03
1.043500000000000050e+01	6.494899999999999632e-03
1.044500000000000028e+01	7.554800000000000404e-03
1.045500000000000007e+01	8.406800000000000730e-03
1.046499999999999986e+01	8.867800000000000335e-03
1.047499999999999964e+01	1.013799999999999944e-02
1.048499999999999943e+01	1.079199999999999951e-02
1.049499999999999922e+01	1.098700000000000024e-02
1.050500000000000078e+01	1.214600000000000055e-02
1.051500000000000057e+01	1.256200000000000025e-02
1.052500000000000036e+01	1.238599999999999944e-02
1.053500000000000014e+01	1.315099999999999950e-02
1.054499999999999993e+01	1.387900000000000071e-02
1.055499999999999972e+01	1.403700000000000087e-02
1.056499999999999950e+01	1.528400000000000071e-02
1.057499999999999929e+01	1.633700000000000083e-02
1.058500000000000085e+01	1.722399999999999973e-02
1.059500000000000064e+01	1.822199999999999862e-02
1.060500000000000043e+01	1.851399999999999921e-02
1.061500000000000021e+01	1.855199999999999905e-02
1.062500000000000000e+01	1.917900000000000160e-02
1.063499999999999979e+01	1.938000000000000139e-02
1.064499999999999957e+01	2.006700000000000150e-02
1.065499999999999936e+01	2.172100000000000072e-02
1.066499999999999915e+01	2.264700000000000046e-02
1.067500000000000071e+01	2.328399999999999914e-02
1.068500000000000050e+01	2.424899999999999972e-02
1.069500000000000028e+01	2.491499999999999965e-02
1.070500000000000007e+01	2.573299999999999893e-02
1.071499999999999986e+01	2.711799999999999974e-02
1.072499999999999964e+01	2.770099999999999993e-02
1.073499999999999943e+01	2.838800000000000004e-02
1.074499999999999922e+01	2.929700000000000013e-02
1.075500000000000078e+01	2.976900000000000032e-02
1.076500000000000057e+01	3.070700000000000165e-02
1.077500000000000036e+01	3.240799999999999931e-02
1.078500000000000014e+01	3.319300000000000028e-02
1.079499999999999993e+01	3.392300000000000176e-02
1.080499999999999972e+01	3.507699999999999707e-02
1.081499999999999950e+01	3.541400000000000103e-02
1.082499999999999929e+01	3.607300000000000090e-02
1.083500000000000085e+01	3.711899999999999922e-02
1.084500000000000064e+01	3.767700000000000216e-02
1.085500000000000043e+01	3.858799999999999730e-02
1.086500000000000021e+01	3.948299999999999726e-02
1.087500000000000000e+01	3.941999999999999671e-02
1.088499999999999979e+01	3.989100000000000285e-02
1.089499999999999957e+01	4.043800000000000172e-02
1.090499999999999936e+01	4.088200000000000167e-02
1.091499999999999915e+01	4.208800000000000041e-02
1.092500000000000071e+01	4.329999999999999821e-02
1.093500000000000050e+01	4.360900000000000193e-02
1.094500000000000028e+01	4.447000000000000258e-02
1.095500000000000007e+01	4.558399999999999952e-02
1.096499999999999986e+01	4.595199999999999979e-02
1.097499999999999964e+01	4.668200000000000127e-02
1.098499999999999943e+01	4.726700000000000346e-02
1.099499999999999922e+01	4.721199999999999702e-02
1.100500000000000078e+01	4.766200000000000297e-02
1.101500000000000057e+01	4.816600000000000048e-02
1.102500000000000036e+01	4.819400000000000073e-02
1.103500000000000014e+01	4.875100000000000267e-02
1.104499999999999993e+01	4.912899999999999906e-02
1.105499999999999972e+01	4.901599999999999707e-02
1.106499999999999950e+01	4.956599999999999895e-02
1.107499999999999929e+01	5.002199999999999702e-02
1.108500000000000085e+01	4.999399999999999678e-02
1.109500000000000064e+01	5.069400000000000295e-02
1.110500000000000043e+01	5.103400000000000297e-02
1.111500000000000021e+01	5.050700000000000328e-02
1.112500000000000000e+01	5.053900000000000059e-02
1.113499999999999979e+01	5.066999999999999976e-02
1.114499999999999957e+01	5.029200000000000337e-02
1.115499999999999936e+01	5.050299999999999928e-02
1.116499999999999915e+01	5.072399999999999826e-02
1.117500000000000071e+01	5.036100000000000299e-02
1.118500000000000050e+01	5.017800000000000038e-02
1.119500000000000028e+01	4.950500000000000039e-02
1.120500000000000007e+01	4.893499999999999933e-02
1.121499999999999986e+01	4.966700000000000281e-02
1.122499999999999964e+01	4.955099999999999782e-02
1.123499999999999943e+01	4.880199999999999816e-02
1.124499999999999922e+01	4.873099999999999654e-02
1.125500000000000078e+01	4.806200000000000055e-02
1.126500000000000057e+01	4.708999999999999991e-02
1.127500000000000036e+01	4.727399999999999658e-02
1.128500000000000014e+01	4.707100000000000173e-02
1.129499999999999993e+01	4.586199999999999999e-02
1.130499999999999972e+01	4.522700000000000331e-02
1.131499999999999950e+01	4.483800000000000285e-02
1.132499999999999929e+01	4.460000000000000075e-02
1.133500000000000085e+01	4.447199999999999764e-02
1.134500000000000064e+01	4.336899999999999783e-02
1.135500000000000043e+01	4.229700000000000126e-02
1.136500000000000021e+01	4.233699999999999963e-02
1.137500000000000000e+01	4.139400000000000024e-02
1.138499999999999979e+01	4.024599999999999705e-02
1.139499999999999957e+01	3.996700000000000252e-02
1.140499999999999936e+01	3.904500000000000332e-02
1.141499999999999915e+01	3.760999999999999760e-02
1.142500000000000071e+01	3.709900000000000003e-02
1.143500000000000050e+01	3.584400000000000086e-02
1.144500000000000028e+01	3.436000000000000165e-02
1.145500000000000007e+01	3.362699999999999717e-02
1.146499999999999986e+01	3.257700000000000179e-02
1.147499999999999964e+01	3.175200000000000244e-02
1.148499999999999943e+01	3.130700000000000149e-02
1.149499999999999922e+01	2.975600000000000120e-02
1.150500000000000078e+01	2.807000000000000120e-02
1.151500000000000057e+01	2.756099999999999869e-02
1.152500000000000036e+01	2.609399999999999914e-02
1.153500000000000014e+01	2.416499999999999898e-02
1.154499999999999993e+01	2.269699999999999843e-02
1.155499999999999972e+01	2.106099999999999986e-02
1.156499999999999950e+01	1.976500000000000132e-02
1.157499999999999929e+01	1.978699999999999903e-02
1.158500000000000085e+01	1.868799999999999975e-02
1.159500000000000064e+01	1.737500000000000155e-02
1.160500000000000043e+01	1.700499999999999928e-02
1.161500000000000021e+01	1.567599999999999896e-02
1.162500000000000000e+01	1.357399999999999926e-02
1.163499999999999979e+01	1.184699999999999989e-02
1.164499999999999957e+01	9.975200000000000039e-03
1.165499999999999936e+01	8.901600000000000831e-03
1.166499999999999915e+01	8.567999999999999228e-03
1.167500000000000071e+01	7.031199999999999603e-03
1.168500000000000050e+01	5.384400000000000124e-03
1.169500000000000028e+01	4.327400000000000344e-03
1.170500000000000007e+01	2.273299999999999800e-03
1.171499999999999986e+01	3.565700000000000098e-04
1.172499999999999964e+01	-1.709299999999999914e-04
1.173499999999999943e+01	-1.637000000000000000e-03
1.174499999999999922e+01	-3.467899999999999889e-03
1.175500000000000078e+01	-4.884099999999999726e-03
1.176500000000000057e+01	-6.853800000000000170e-03
1.177500000000000036e+01	-8.847100000000000103e-03
1.178500000000000014e+01	-9.221099999999999436e-03
1.179499999999999993e+01	-1.039799999999999926e-02
1.180499999999999972e+01	-1.222900000000000029e-02
1.181499999999999950e+01	-1.337900000000000027e-02
1.182499999999999929e+01	-1.496499999999999914e-02
1.183500000000000085e+01	-1.667300000000000032e-02
1.184500000000000064e+01	-1.781800000000000050e-02
1.185500000000000043e+01	-1.958899999999999877e-02
1.186500000000000021e+01	-2.140200000000000088e-02
1.187500000000000000e+01	-2.230000000000000038e-02
1.188499999999999979e+01	-2.382400000000000143e-02
1.189499999999999957e+01	-2.511400000000000091e-02
1.190499999999999936e+01	-2.584900000000000045e-02
1.191499999999999915e+01	-2.756700000000000123e-02
1.192500000000000071e+01	-2.921800000000000092e-02
1.193500000000000050e+01	-2.955500000000000141e-02
1.194500000000000028e+01	-3.094299999999999828e-02
1.195500000000000007e+01	-3.250399999999999817e-02
1.196499999999999986e+01	-3.306499999999999717e-02
1.197499999999999964e+01	-3.378400000000000153e-02
1.198499999999999943e+01	-3.531800000000000217e-02
1.199499999999999922e+01	-3.654999999999999916e-02
1.200500000000000078e+01	-3.791400000000000325e-02
1.201500000000000057e+01	-3.889299999999999702e-02
1.202500000000000036e+01	-3.906199999999999950e-02
1.203500000000000014e+01	-4.022300000000000181e-02
1.204499999999999993e+01	-4.188900000000000262e-02
1.205499999999999972e+01	-4.227199999999999708e-02
1.206499999999999950e+01	-4.286299999999999832e-02
1.207499999999999929e+01	-4.432400000000000229e-02
1.208500000000000085e+01	-4.496700000000000003e-02
1.209500000000000064e+01	-4.585499999999999993e-02
1.210500000000000043e+01	-4.714600000000000041e-02
1.211500000000000021e+01	-4.736699999999999938e-02
1.212500000000000000e+01	-4.766000000000000097e-02
1.213499999999999979e+01	-4.876500000000000279e-02
1.214499999999999957e+01	-4.875999999999999779e-02
1.215499999999999936e+01	-4.892799999999999927e-02
1.216499999999999915e+01	-4.996199999999999947e-02
1.217500000000000071e+01	-5.045100000000000279e-02
1.218500000000000050e+01	-5.048300000000000010e-02
1.219500000000000028e+01	-5.071099999999999913e-02
1.220500000000000007e+01	-5.023799999999999794e-02
1.221499999999999986e+01	-5.049300000000000316e-02
1.222499999999999964e+01	-5.183299999999999713e-02
1.223499999999999943e+01	-5.192100000000000187e-02
1.224499999999999922e+01	-5.153300000000000242e-02
1.225500000000000078e+01	-5.197899999999999743e-02
1.226500000000000057e+01	-5.201800000000000174e-02
1.227500000000000036e+01	-5.211799999999999766e-02
1.228500000000000014e+01	-5.272099999999999703e-02
1.229499999999999993e+01	-5.234500000000000264e-02
1.230499999999999972e+01	-5.188500000000000056e-02
1.231499999999999950e+01	-5.205100000000000005e-02
1.232499999999999929e+01	-5.151800000000000129e-02
1.233500000000000085e+01	-5.107600000000000334e-02
1.234500000000000064e+01	-5.113100000000000284e-02
1.235500000000000043e+01	-4.994799999999999934e-02
1.236500000000000021e+01	-4.881300000000000222e-02
1.237500000000000000e+01	-4.870499999999999829e-02
1.238499999999999979e+01	-4.828500000000000153e-02
1.239499999999999957e+01	-4.791299999999999726e-02
1.240499999999999936e+01	-4.798899999999999694e-02
1.241499999999999915e+01	-4.702800000000000036e-02
1.242500000000000071e+01	-4.582499999999999768e-02
1.243500000000000050e+01	-4.536899999999999961e-02
1.244500000000000028e+01	-4.438399999999999984e-02
1.245500000000000007e+01	-4.342100000000000126e-02
1.246499999999999986e+01	-4.305300000000000099e-02
1.247499999999999964e+01	-4.170700000000000102e-02
1.248499999999999943e+01	-4.002599999999999908e-02
1.249499999999999922e+01	-3.932100000000000178e-02
1.250500000000000078e+01	-3.849899999999999850e-02
1.251500000000000057e+01	-3.734400000000000219e-02
1.252500000000000036e+01	-3.670500000000000151e-02
1.253500000000000014e+01	-3.580699999999999855e-02
1.254499999999999993e+01	-3.478500000000000342e-02
1.255499999999999972e+01	-3.419500000000000317e-02
1.256499999999999950e+01	-3.326799999999999896e-02
1.257499999999999929e+01	-3.200299999999999673e-02
1.258500000000000085e+01	-3.100400000000000031e-02
1.259500000000000064e+01	-2.961499999999999896e-02
1.260500000000000043e+01	-2.823300000000000115e-02
1.261500000000000021e+01	-2.753699999999999898e-02
1.262500000000000000e+01	-2.642299999999999857e-02
1.263499999999999979e+01	-2.462100000000000052e-02
1.264499999999999957e+01	-2.340899999999999925e-02
1.265499999999999936e+01	-2.187499999999999861e-02
1.266499999999999915e+01	-1.995699999999999905e-02
1.267500000000000071e+01	-1.921000000000000138e-02
1.268500000000000050e+01	-1.821800000000000155e-02
1.269500000000000028e+01	-1.633899999999999936e-02
1.270500000000000007e+01	-1.529299999999999930e-02
1.271499999999999986e+01	-1.458800000000000027e-02
1.272499999999999964e+01	-1.327799999999999987e-02
1.273499999999999943e+01	-1.264599999999999926e-02
1.274499999999999922e+01	-1.160300000000000047e-02
1.275500000000000078e+01	-9.491599999999999343e-03
1.276500000000000057e+01	-8.155100000000000196e-03
1.277500000000000036e+01	-7.309699999999999705e-03
1.278500000000000014e+01	-5.594700000000000194e-03
1.279499999999999993e+01	-4.664999999999999876e-03
1.280499999999999972e+01	-3.792600000000000138e-03
1.281499999999999950e+01	-2.092699999999999855e-03
1.282499999999999929e+01	-1.050300000000000105e-03
1.283500000000000085e+01	-3.533200000000000121e-04
1.284500000000000064e+01	1.184900000000000016e-03
1.285500000000000043e+01	2.124899999999999879e-03
1.286500000000000021e+01	3.023599999999999986e-03
1.287500000000000000e+01	4.649900000000000214e-03
1.288499999999999979e+01	5.725499999999999687e-03
1.289499999999999957e+01	6.622300000000000235e-03
1.290499999999999936e+01	8.419199999999999948e-03
1.291499999999999915e+01	9.637400000000000827e-03
1.292500000000000071e+01	1.016899999999999922e-02
1.293500000000000050e+01	1.158299999999999955e-02
1.294500000000000028e+01	1.298500000000000001e-02
1.295500000000000007e+01	1.379999999999999977e-02
1.296499999999999986e+01	1.470300000000000079e-02
1.297499999999999964e+01	1.583599999999999938e-02
1.298499999999999943e+01	1.584599999999999898e-02
1.299499999999999922e+01	1.654600000000000168e-02
1.300500000000000078e+01	1.775699999999999848e-02
1.301500000000000057e+01	1.816399999999999959e-02
1.302500000000000036e+01	1.895399999999999863e-02
1.303500000000000014e+01	2.067300000000000040e-02
1.304499999999999993e+01	2.131200000000000108e-02
1.305499999999999972e+01	2.233600000000000169e-02
1.306499999999999950e+01	2.386999999999999886e-02
1.307499999999999929e+01	2.433400000000000146e-02
1.308500000000000085e+01	2.514200000000000115e-02
1.309500000000000064e+01	2.665400000000000061e-02
1.310500000000000043e+01	2.673100000000000129e-02
1.311500000000000021e+01	2.662600000000000036e-02
1.312500000000000000e+01	2.757499999999999882e-02
1.313499999999999979e+01	2.828500000000000111e-02
1.314499999999999957e+01	2.926099999999999882e-02
1.315499999999999936e+01	3.055199999999999930e-02
1.316499999999999915e+01	3.090899999999999898e-02
1.317500000000000071e+01	3.093600000000000169e-02
1.318500000000000050e+01	3.158600000000000296e-02
1.319500000000000028e+01	3.159599999999999909e-02
1.320500000000000007e+01	3.144799999999999679e-02
1.321499999999999986e+01	3.209399999999999753e-02
1.322499999999999964e+01	3.275000000000000133e-02
1.323499999999999943e+01	3.271099999999999702e-02
1.324499999999999922e+01	3.327399999999999802e-02
1.325500000000000078e+01	3.373600000000000210e-02
1.326500000000000057e+01	3.386399999999999827e-02
1.327500000000000036e+01	3.440599999999999908e-02
1.328500000000000014e+01	3.515800000000000175e-02
1.329499999999999993e+01	3.496599999999999708e-02
1.330499999999999972e+01	3.481299999999999673e-02
1.331499999999999950e+01	3.483300000000000285e-02
1.332499999999999929e+01	3.460200000000000081e-02
1.333500000000000085e+01	3.487799999999999928e-02
1.334500000000000064e+01	3.518600000000000200e-02
1.335500000000000043e+01	3.474499999999999811e-02
1.336500000000000021e+01	3.495199999999999696e-02
1.337500000000000000e+01	3.531900000000000317e-02
1.338499999999999979e+01	3.511800000000000338e-02
1.339499999999999957e+01	3.528200000000000086e-02
1.340499999999999936e+01	3.494599999999999790e-02
1.341499999999999915e+01	3.370299999999999685e-02
1.342500000000000071e+01	3.336399999999999783e-02
1.343500000000000050e+01	3.389000000000000346e-02
1.344500000000000028e+01	3.371299999999999991e-02
1.345500000000000007e+01	3.375100000000000322e-02
1.346499999999999986e+01	3.414699999999999680e-02
1.347499999999999964e+01	3.390300000000000258e-02
1.348499999999999943e+01	3.335099999999999870e-02
1.349499999999999922e+01	3.335400000000000170e-02
1.350500000000000078e+01	3.297599999999999837e-02
1.351500000000000057e+01	3.228799999999999726e-02
1.352500000000000036e+01	3.244999999999999968e-02
1.353500000000000014e+01	3.256599999999999773e-02
1.354499999999999993e+01	3.238499999999999712e-02
1.355499999999999972e+01	3.253299999999999942e-02
1.356499999999999950e+01	3.213599999999999790e-02
1.357499999999999929e+01	3.123899999999999941e-02
1.358500000000000085e+01	3.070000000000000159e-02
1.359500000000000064e+01	2.987199999999999925e-02
1.360500000000000043e+01	2.898399999999999935e-02
1.361500000000000021e+01	2.874799999999999925e-02
1.362500000000000000e+01	2.835199999999999873e-02
1.363499999999999979e+01	2.761600000000000166e-02
1.364499999999999957e+01	2.760500000000000106e-02
1.365499999999999936e+01	2.761699999999999919e-02
1.366499999999999915e+01	2.684900000000000134e-02
1.367500000000000071e+01	2.653300000000000103e-02
1.368500000000000050e+01	2.674599999999999894e-02
1.369500000000000028e+01	2.632400000000000018e-02
1.370500000000000007e+01	2.571899999999999881e-02
1.371499999999999986e+01	2.560799999999999882e-02
1.372499999999999964e+01	2.479800000000000060e-02
1.373499999999999943e+01	2.365799999999999847e-02
1.374499999999999922e+01	2.290700000000000028e-02
1.375500000000000078e+01	2.213899999999999896e-02
1.376500000000000057e+01	2.178199999999999928e-02
1.377500000000000036e+01	2.193300000000000111e-02
1.378500000000000014e+01	2.119700000000000056e-02
1.379499999999999993e+01	2.046100000000000002e-02
1.380499999999999972e+01	2.051299999999999998e-02
1.381499999999999950e+01	1.976299999999999932e-02
1.382499999999999929e+01	1.847899999999999890e-02
1.383500000000000085e+01	1.793000000000000149e-02
1.384500000000000064e+01	1.753800000000000150e-02
1.385500000000000043e+01	1.690399999999999889e-02
1.386500000000000021e+01	1.696299999999999891e-02
1.387500000000000000e+01	1.717600000000000030e-02
1.388499999999999979e+01	1.656600000000000086e-02
1.389499999999999957e+01	1.599599999999999980e-02
1.390499999999999936e+01	1.564600000000000019e-02
1.391499999999999915e+01	1.487100000000000054e-02
1.392500000000000071e+01	1.439099999999999928e-02
1.393500000000000050e+01	1.463599999999999970e-02
1.394500000000000028e+01	1.410699999999999975e-02
1.395500000000000007e+01	1.354299999999999948e-02
1.396499999999999986e+01	1.328000000000000014e-02
1.397499999999999964e+01	1.255900000000000072e-02
1.398499999999999943e+01	1.197200000000000000e-02
1.399499999999999922e+01	1.189199999999999979e-02
1.400500000000000078e+01	1.105800000000000012e-02
1.401500000000000057e+01	1.033899999999999923e-02
1.402500000000000036e+01	1.012900000000000085e-02
1.403500000000000014e+01	9.718900000000000802e-03
1.404499999999999993e+01	9.451100000000000473e-03
1.405499999999999972e+01	9.480799999999999297e-03
1.406499999999999950e+01	9.600499999999999659e-03
1.407499999999999929e+01	9.368700000000000638e-03
1.408500000000000085e+01	9.253400000000000167e-03
1.409500000000000064e+01	8.301599999999999258e-03
1.410500000000000043e+01	7.029399999999999885e-03
1.411500000000000021e+01	6.660600000000000027e-03
1.412500000000000000e+01	6.810100000000000355e-03
1.413499999999999979e+01	6.430499999999999584e-03
1.414499999999999957e+01	6.132699999999999610e-03
1.415499999999999936e+01	5.897000000000000332e-03
1.416499999999999915e+01	5.442100000000000062e-03
1.417500000000000071e+01	5.135599999999999714e-03
1.418500000000000050e+01	5.249900000000000053e-03
1.419500000000000028e+01	4.991299999999999730e-03
1.420500000000000007e+01	4.689600000000000365e-03
1.421499999999999986e+01	4.749200000000000296e-03
1.422499999999999964e+01	4.530099999999999578e-03
1.423499999999999943e+01	4.151099999999999582e-03
1.424499999999999922e+01	4.054900000000000171e-03
1.425500000000000078e+01	3.704600000000000167e-03
1.426500000000000057e+01	3.167199999999999790e-03
1.427500000000000036e+01	3.381400000000000117e-03
1.428500000000000014e+01	3.605600000000000038e-03
1.429499999999999993e+01	3.094700000000000142e-03
1.430499999999999972e+01	2.663899999999999862e-03
1.431499999999999950e+01	2.478100000000000008e-03
1.432499999999999929e+01	2.158199999999999875e-03
1.433500000000000085e+01	2.314699999999999831e-03
1.434500000000000064e+01	2.511300000000000164e-03
1.435500000000000043e+01	2.137800000000000030e-03
1.436500000000000021e+01	1.890399999999999980e-03
1.437500000000000000e+01	1.967399999999999791e-03
1.438499999999999979e+01	1.756399999999999975e-03
1.439499999999999957e+01	1.612900000000000011e-03
1.440499999999999936e+01	1.999299999999999862e-03
1.441499999999999915e+01	2.370699999999999891e-03
1.442500000000000071e+01	2.358900000000000146e-03
1.443500000000000050e+01	2.430700000000000048e-03
1.444500000000000028e+01	2.218900000000000212e-03
1.445500000000000007e+01	1.675700000000000019e-03
1.446499999999999986e+01	1.371400000000000050e-03
1.447499999999999964e+01	1.276599999999999914e-03
1.448499999999999943e+01	1.517600000000000025e-03
1.449499999999999922e+01	2.014300000000000118e-03
1.450500000000000078e+01	2.292999999999999899e-03
1.451500000000000057e+01	2.280100000000000182e-03
1.452500000000000036e+01	2.209700000000000206e-03
1.453500000000000014e+01	1.930000000000000075e-03
1.454499999999999993e+01	1.705600000000000041e-03
1.455499999999999972e+01	1.935300000000000041e-03
1.456499999999999950e+01	2.306200000000000003e-03
1.457499999999999929e+01	2.086600000000000087e-03
1.458500000000000085e+01	1.621400000000000055e-03
1.459500000000000064e+01	1.789000000000000009e-03
1.460500000000000043e+01	2.112699999999999908e-03
1.461500000000000021e+01	2.205299999999999882e-03
1.462500000000000000e+01	2.640099999999999825e-03
1.463499999999999979e+01	2.926699999999999961e-03
1.464499999999999957e+01	2.508100000000000086e-03
1.465499999999999936e+01	2.092500000000000176e-03
1.466499999999999915e+01	2.021199999999999906e-03
1.467500000000000071e+01	2.305300000000000144e-03
1.468500000000000050e+01	2.556500000000000179e-03
1.469500000000000028e+01	2.401700000000000102e-03
1.470500000000000007e+01	2.341199999999999878e-03
1.471499999999999986e+01	2.922300000000000071e-03
1.472499999999999964e+01	2.999700000000000109e-03
1.473499999999999943e+01	2.193699999999999817e-03
1.474499999999999922e+01	1.850800000000000101e-03
1.475500000000000078e+01	1.971899999999999955e-03
1.476500000000000057e+01	1.865099999999999961e-03
1.477500000000000036e+01	1.876300000000000016e-03
1.478500000000000014e+01	2.247299999999999819e-03
1.479499999999999993e+01	2.589600000000000062e-03
1.480499999999999972e+01	2.710999999999999868e-03
1.481499999999999950e+01	2.896099999999999976e-03
1.482499999999999929e+01	3.038799999999999921e-03
1.483500000000000085e+01	3.194799999999999810e-03
1.484500000000000064e+01	3.515900000000000188e-03
1.485500000000000043e+01	3.638900000000000034e-03
1.486500000000000021e+01	3.082300000000000057e-03
1.487500000000000000e+01	2.693300000000000034e-03
1.488499999999999979e+01	2.748800000000000028e-03
1.489499999999999957e+01	2.465300000000000130e-03
1.490499999999999936e+01	1.940099999999999941e-03
1.491499999999999915e+01	1.780399999999999908e-03
1.492500000000000071e+01	1.955500000000000207e-03
1.493500000000000050e+01	2.075700000000000201e-03
1.494500000000000028e+01	1.972999999999999927e-03
1.495500000000000007e+01	1.888600000000000044e-03
1.496499999999999986e+01	1.770400000000000099e-03
1.497499999999999964e+01	2.001999999999999873e-03
1.498499999999999943e+01	2.345700000000000042e-03
1.499499999999999922e+01	2.567499999999999904e-03
1.500500000000000078e+01	2.710600000000000075e-03
1.501500000000000057e+01	2.533999999999999794e-03
1.502500000000000036e+01	2.305600000000000097e-03
1.503500000000000014e+01	2.071299999999999877e-03
1.504499999999999993e+01	1.565399999999999995e-03
1.505499999999999972e+01	9.531799999999999778e-04
1.506499999999999950e+01	9.159899999999999900e-04
1.507499999999999929e+01	1.323699999999999920e-03
1.508500000000000085e+01	1.628799999999999909e-03
1.509500000000000064e+01	1.584399999999999914e-03
1.510500000000000043e+01	1.572100000000000103e-03
1.511500000000000021e+01	1.694500000000000043e-03
1.512500000000000000e+01	1.740699999999999973e-03
1.513499999999999979e+01	1.535399999999999916e-03
1.514499999999999957e+01	1.385200000000000060e-03
1.515499999999999936e+01	1.586100000000000010e-03
1.516499999999999915e+01	1.741099999999999983e-03
1.517500000000000071e+01	1.363099999999999902e-03
1.518500000000000050e+01	1.003200000000000099e-03
1.519500000000000028e+01	8.633199999999999945e-04
1.520500000000000007e+01	8.202100000000000363e-04
1.521499999999999986e+01	7.563700000000000241e-04
1.522499999999999964e+01	6.344900000000000323e-04
1.523499999999999943e+01	2.895700000000000075e-04
1.524499999999999922e+01	2.540199999999999837e-05
1.525500000000000078e+01	4.004699999999999926e-04
1.526500000000000057e+01	1.252499999999999924e-03
1.527500000000000036e+01	1.684500000000000016e-03
1.528500000000000014e+01	1.655999999999999920e-03
1.529499999999999993e+01	1.287100000000000006e-03
1.530499999999999972e+01	6.816500000000000076e-04
1.531499999999999950e+01	6.019400000000000271e-04
1.532499999999999929e+01	9.682500000000000351e-04
1.533500000000000085e+01	8.526599999999999848e-04
1.534500000000000064e+01	1.986900000000000103e-04
1.535500000000000043e+01	-2.851999999999999934e-04
1.536500000000000021e+01	-5.299000000000000325e-04
1.537500000000000000e+01	-7.495400000000000370e-04
1.538499999999999979e+01	-9.026499999999999585e-04
1.539499999999999957e+01	-1.007499999999999932e-03
1.540499999999999936e+01	-1.076600000000000040e-03
1.541499999999999915e+01	-9.271200000000000274e-04
1.542500000000000071e+01	-7.291599999999999644e-04
1.543500000000000050e+01	-5.804700000000000311e-04
1.544500000000000028e+01	-6.135399999999999838e-04
1.545500000000000007e+01	-1.188000000000000037e-03
1.546499999999999986e+01	-1.801899999999999943e-03
1.547499999999999964e+01	-1.786199999999999941e-03
1.548499999999999943e+01	-1.691800000000000031e-03
1.549499999999999922e+01	-2.333200000000000118e-03
1.550500000000000078e+01	-2.815699999999999974e-03
1.551500000000000057e+01	-2.406499999999999785e-03
1.552500000000000036e+01	-1.894099999999999907e-03
1.553500000000000014e+01	-1.939600000000000091e-03
1.554499999999999993e+01	-2.206200000000000175e-03
1.555499999999999972e+01	-2.268399999999999844e-03
1.556499999999999950e+01	-2.040900000000000006e-03
1.557499999999999929e+01	-1.912000000000000071e-03
1.558500000000000085e+01	-2.428399999999999830e-03
1.559500000000000064e+01	-3.163299999999999966e-03
1.560500000000000043e+01	-3.144399999999999886e-03
1.561500000000000021e+01	-2.661999999999999870e-03
1.562500000000000000e+01	-2.847099999999999978e-03
1.563499999999999979e+01	-3.532599999999999889e-03
1.564499999999999957e+01	-3.279199999999999910e-03
1.565499999999999936e+01	-2.648699999999999926e-03
1.566499999999999915e+01	-2.609499999999999841e-03
1.567500000000000071e+01	-3.040900000000000027e-03
1.568500000000000050e+01	-2.774599999999999896e-03
1.569500000000000028e+01	-2.152199999999999946e-03
1.570500000000000007e+01	-1.788599999999999999e-03
1.571499999999999986e+01	-1.940099999999999941e-03
1.572499999999999964e+01	-2.216000000000000088e-03
1.573499999999999943e+01	-2.006400000000000197e-03
1.574499999999999922e+01	-1.593999999999999931e-03
1.575500000000000078e+01	-1.425800000000000071e-03
1.576500000000000057e+01	-1.632500000000000053e-03
1.577500000000000036e+01	-1.901700000000000092e-03
1.578500000000000014e+01	-2.154999999999999798e-03
1.579499999999999993e+01	-2.829599999999999824e-03
1.580499999999999972e+01	-2.778000000000000087e-03
1.581499999999999950e+01	-2.052800000000000024e-03
1.582499999999999929e+01	-1.590599999999999957e-03
1.583500000000000085e+01	-1.624500000000000076e-03
1.584500000000000064e+01	-1.513599999999999928e-03
1.585500000000000043e+01	-1.998300000000000163e-03
1.586500000000000021e+01	-2.138500000000000210e-03
1.587500000000000000e+01	-1.446199999999999916e-03
1.588499999999999979e+01	-8.158899999999999963e-04
1.589499999999999957e+01	-6.075199999999999568e-04
1.590499999999999936e+01	-3.169800000000000178e-04
1.591499999999999915e+01	-1.362599999999999998e-04
1.592500000000000071e+01	-3.573699999999999750e-04
1.593500000000000050e+01	-3.543199999999999822e-04
1.594500000000000028e+01	3.882700000000000214e-04
1.595500000000000007e+01	4.906199999999999884e-04
1.596499999999999986e+01	-3.074400000000000245e-05
1.597499999999999964e+01	-2.362200000000000118e-04
1.598499999999999943e+01	-1.216000000000000013e-04
1.599499999999999922e+01	-4.992500000000000193e-04
1.600499999999999901e+01	-5.762200000000000091e-04
1.601500000000000057e+01	-1.850300000000000089e-04
1.602499999999999858e+01	1.372300000000000126e-04
1.603500000000000014e+01	6.941399999999999914e-04
1.604500000000000171e+01	1.598599999999999934e-03
1.605499999999999972e+01	1.737400000000000055e-03
1.606500000000000128e+01	1.119500000000000052e-03
1.607499999999999929e+01	1.163299999999999924e-03
1.608500000000000085e+01	1.723099999999999979e-03
1.609499999999999886e+01	2.058500000000000000e-03
1.610500000000000043e+01	2.439000000000000196e-03
1.611499999999999844e+01	2.647200000000000161e-03
1.612500000000000000e+01	2.156599999999999837e-03
1.613500000000000156e+01	1.725900000000000047e-03
1.614499999999999957e+01	2.174399999999999944e-03
1.615500000000000114e+01	2.783700000000000063e-03
1.616499999999999915e+01	3.025100000000000185e-03
1.617500000000000071e+01	3.323399999999999792e-03
1.618499999999999872e+01	3.327399999999999889e-03
1.619500000000000028e+01	3.387100000000000093e-03
1.620499999999999829e+01	3.963000000000000377e-03
1.621499999999999986e+01	4.382200000000000158e-03
1.622500000000000142e+01	4.272299999999999709e-03
1.623499999999999943e+01	4.680899999999999991e-03
1.624500000000000099e+01	5.267899999999999840e-03
1.625499999999999901e+01	5.218800000000000001e-03
1.626500000000000057e+01	5.049599999999999575e-03
1.627499999999999858e+01	5.499900000000000275e-03
1.628500000000000014e+01	5.740499999999999943e-03
1.629500000000000171e+01	5.753900000000000160e-03
1.630499999999999972e+01	6.178399999999999691e-03
1.631500000000000128e+01	6.619299999999999837e-03
1.632499999999999929e+01	6.472699999999999634e-03
1.633500000000000085e+01	6.521700000000000066e-03
1.634499999999999886e+01	6.761500000000000149e-03
1.635500000000000043e+01	6.672899999999999839e-03
1.636499999999999844e+01	6.641300000000000155e-03
1.637500000000000000e+01	7.552800000000000138e-03
1.638500000000000156e+01	8.050500000000000364e-03
1.639499999999999957e+01	7.746300000000000234e-03
1.640500000000000114e+01	7.940300000000000830e-03
1.641499999999999915e+01	8.302600000000000258e-03
1.642500000000000071e+01	7.638999999999999957e-03
1.643499999999999872e+01	7.476899999999999866e-03
1.644500000000000028e+01	8.306300000000000835e-03
1.645499999999999829e+01	8.494700000000000861e-03
1.646499999999999986e+01	8.303299999999999570e-03
1.647500000000000142e+01	8.957599999999999590e-03
1.648499999999999943e+01	9.416300000000000711e-03
1.649500000000000099e+01	9.307100000000000442e-03
1.650499999999999901e+01	9.419800000000000742e-03
1.651500000000000057e+01	1.020199999999999926e-02
1.652499999999999858e+01	1.058800000000000019e-02
1.653500000000000014e+01	1.066499999999999913e-02
1.654500000000000171e+01	1.056799999999999927e-02
1.655499999999999972e+01	1.030900000000000045e-02
1.656500000000000128e+01	1.008399999999999921e-02
1.657499999999999929e+01	1.020700000000000079e-02
1.658500000000000085e+01	1.009099999999999928e-02
1.659499999999999886e+01	9.784400000000000389e-03
1.660500000000000043e+01	1.005299999999999944e-02
1.661499999999999844e+01	1.058599999999999992e-02
1.662500000000000000e+01	1.071599999999999983e-02
1.663500000000000156e+01	1.122199999999999934e-02
1.664499999999999957e+01	1.205200000000000021e-02
1.665500000000000114e+01	1.217400000000000079e-02
1.666499999999999915e+01	1.112199999999999994e-02
1.667500000000000071e+01	1.004299999999999984e-02
1.668499999999999872e+01	9.733300000000000285e-03
1.669500000000000028e+01	1.025299999999999996e-02
1.670499999999999829e+01	1.118000000000000070e-02
1.671499999999999986e+01	1.154699999999999997e-02
1.672500000000000142e+01	1.112199999999999994e-02
1.673499999999999943e+01	1.106000000000000039e-02
1.674500000000000099e+01	1.158999999999999961e-02
1.675499999999999901e+01	1.147600000000000009e-02
1.676500000000000057e+01	1.066199999999999960e-02
1.677499999999999858e+01	1.078299999999999918e-02
1.678500000000000014e+01	1.145599999999999917e-02
1.679500000000000171e+01	1.153099999999999958e-02
1.680499999999999972e+01	1.132299999999999973e-02
1.681500000000000128e+01	1.132000000000000020e-02
1.682499999999999929e+01	1.130300000000000055e-02
1.683500000000000085e+01	1.126599999999999997e-02
1.684499999999999886e+01	1.147199999999999956e-02
1.685500000000000043e+01	1.143300000000000045e-02
1.686499999999999844e+01	1.122100000000000007e-02
1.687500000000000000e+01	1.138899999999999982e-02
1.688500000000000156e+01	1.196499999999999994e-02
1.689499999999999957e+01	1.228699999999999931e-02
1.690500000000000114e+01	1.266699999999999944e-02
1.691499999999999915e+01	1.274800000000000065e-02
1.692500000000000071e+01	1.208399999999999926e-02
1.693499999999999872e+01	1.109599999999999996e-02
1.694500000000000028e+01	1.091400000000000009e-02
1.695499999999999829e+01	1.128900000000000042e-02
1.696499999999999986e+01	1.149000000000000021e-02
1.697500000000000142e+01	1.135399999999999951e-02
1.698499999999999943e+01	1.134600000000000018e-02
1.699500000000000099e+01	1.078899999999999998e-02
1.700499999999999901e+01	1.045100000000000022e-02
1.701500000000000057e+01	1.102900000000000061e-02
1.702499999999999858e+01	1.205799999999999927e-02
1.703500000000000014e+01	1.206400000000000007e-02
1.704500000000000171e+01	1.156399999999999963e-02
1.705499999999999972e+01	1.081299999999999970e-02
1.706500000000000128e+01	9.845700000000000632e-03
1.707499999999999929e+01	9.246499999999999511e-03
1.708500000000000085e+01	9.638000000000000733e-03
1.709499999999999886e+01	1.001100000000000080e-02
1.710500000000000043e+01	1.024199999999999937e-02
1.711499999999999844e+01	1.010999999999999920e-02
1.712500000000000000e+01	9.953299999999999995e-03
1.713500000000000156e+01	9.101599999999999621e-03
1.714499999999999957e+01	8.296200000000000102e-03
1.715500000000000114e+01	7.632700000000000075e-03
1.716499999999999915e+01	7.577600000000000308e-03
1.717500000000000071e+01	7.674900000000000125e-03
1.718499999999999872e+01	7.832600000000000326e-03
1.719500000000000028e+01	7.298200000000000347e-03
1.720499999999999829e+01	6.730500000000000371e-03
1.721499999999999986e+01	6.983200000000000171e-03
1.722500000000000142e+01	7.791300000000000135e-03
1.723499999999999943e+01	6.994600000000000123e-03
1.724500000000000099e+01	6.133099999999999836e-03
1.725499999999999901e+01	6.156899999999999873e-03
1.726500000000000057e+01	6.387600000000000222e-03
1.727499999999999858e+01	6.306400000000000200e-03
1.728500000000000014e+01	6.753200000000000001e-03
1.729500000000000171e+01	6.808899999999999675e-03
1.730499999999999972e+01	6.145699999999999601e-03
1.731500000000000128e+01	5.310500000000000116e-03
1.732499999999999929e+01	5.628099999999999596e-03
1.733500000000000085e+01	5.830000000000000113e-03
1.734499999999999886e+01	4.955000000000000203e-03
1.735500000000000043e+01	4.365199999999999636e-03
1.736499999999999844e+01	4.778300000000000082e-03
1.737500000000000000e+01	4.720000000000000237e-03
1.738500000000000156e+01	3.936499999999999895e-03
1.739499999999999957e+01	3.439400000000000009e-03
1.740500000000000114e+01	3.356399999999999835e-03
1.741499999999999915e+01	3.420799999999999882e-03
1.742500000000000071e+01	3.825499999999999907e-03
1.743499999999999872e+01	3.644800000000000123e-03
1.744500000000000028e+01	2.453700000000000065e-03
1.745499999999999829e+01	1.609200000000000083e-03
1.746499999999999986e+01	2.002900000000000166e-03
1.747500000000000142e+01	2.349899999999999819e-03
1.748499999999999943e+01	1.947299999999999899e-03
1.749500000000000099e+01	1.850300000000000035e-03
1.750499999999999901e+01	1.935700000000000051e-03
1.751500000000000057e+01	1.560900000000000048e-03
1.752499999999999858e+01	1.025899999999999946e-03
1.753500000000000014e+01	9.873399999999999625e-04
1.754500000000000171e+01	9.012100000000000536e-04
1.755499999999999972e+01	5.730200000000000397e-04
1.756500000000000128e+01	3.590500000000000267e-04
1.757499999999999929e+01	3.508799999999999745e-04
1.758500000000000085e+01	-6.851699999999999468e-05
1.759499999999999886e+01	-9.902000000000001079e-04
1.760500000000000043e+01	-1.377299999999999922e-03
1.761499999999999844e+01	-1.029200000000000080e-03
1.762500000000000000e+01	-4.000300000000000036e-04
1.763500000000000156e+01	-1.846899999999999885e-05
1.764499999999999957e+01	-9.333200000000000697e-06
1.765500000000000114e+01	-5.300800000000000477e-04
1.766499999999999915e+01	-9.947499999999999745e-04
1.767500000000000071e+01	-1.251299999999999895e-03
1.768499999999999872e+01	-1.358999999999999965e-03
1.769500000000000028e+01	-1.741399999999999936e-03
1.770499999999999829e+01	-1.927899999999999970e-03
1.771499999999999986e+01	-1.912300000000000024e-03
1.772500000000000142e+01	-1.791999999999999973e-03
1.773499999999999943e+01	-2.064199999999999976e-03
1.774500000000000099e+01	-2.409399999999999910e-03
1.775499999999999901e+01	-3.134800000000000086e-03
1.776500000000000057e+01	-3.428200000000000171e-03
1.777499999999999858e+01	-3.326599999999999870e-03
1.778500000000000014e+01	-3.014399999999999979e-03
1.779500000000000171e+01	-2.901100000000000206e-03
1.780499999999999972e+01	-2.742099999999999919e-03
1.781500000000000128e+01	-3.029899999999999868e-03
1.782499999999999929e+01	-3.107099999999999793e-03
1.783500000000000085e+01	-2.983700000000000154e-03
1.784499999999999886e+01	-2.173299999999999971e-03
1.785500000000000043e+01	-1.916600000000000074e-03
1.786499999999999844e+01	-2.866000000000000058e-03
1.787500000000000000e+01	-4.189000000000000015e-03
1.788500000000000156e+01	-4.226500000000000222e-03
1.789499999999999957e+01	-3.963399999999999736e-03
1.790500000000000114e+01	-3.505199999999999982e-03
1.791499999999999915e+01	-3.070400000000000039e-03
1.792500000000000071e+01	-2.687800000000000172e-03
1.793499999999999872e+01	-2.686200000000000133e-03
1.794500000000000028e+01	-2.768399999999999854e-03
1.795499999999999829e+01	-3.354000000000000210e-03
1.796499999999999986e+01	-3.875700000000000152e-03
1.797500000000000142e+01	-4.172099999999999767e-03
1.798499999999999943e+01	-3.764899999999999844e-03
